# Supplementary material for: N-[(9-Ethyl-9H-carbazol-3-yl)methyl­idene]-3,4-dimethyl­isoxazol-5-amine
Source: Acta Crystallogr Sect E Struct Rep Online. 2010 Jul 17;66(Pt 8):o2046. doi: 10.1107/S1600536810027686 (PMC3007468; doi:10.1107/S1600536810027686)
Supplement: Supplementary file 2 [file e-66-o2046-Isup2.hkl]

# 
# h,k,l, Fc-squared, Fo-squared, sigma(Fo-squared) and status flag 
# 
data_I
_shelx_title '  P21/c' 
_shelx_refln_list_code          4 
_shelx_F_calc_maximum      259.47 
_exptl_crystal_F_000       672.00 
_reflns_d_resolution_high  0.8409 
 
loop_ 
 _symmetry_equiv_pos_as_xyz 
 'x, y, z' 
 '-x, y+1/2, -z+1/2' 
 '-x, -y, -z' 
 'x, -y-1/2, z-1/2' 
 
_cell_length_a     8.0575 
_cell_length_b    13.4483 
_cell_length_c    14.8488 
_cell_angle_alpha  90.000 
_cell_angle_beta   94.049 
_cell_angle_gamma  90.000 
 
_shelx_F_squared_multiplier     1.000 
 
loop_ 
 _refln_index_h 
 _refln_index_k 
 _refln_index_l 
 _refln_F_squared_calc 
 _refln_F_squared_meas 
 _refln_F_squared_sigma 
 _refln_observed_status 
   1   0   0     1081.75      966.87     90.27 o 
   2   0   0     3910.73     2939.15     73.83 o 
   3   0   0     2350.87     2014.67     51.94 o 
   4   0   0      151.80      181.16      9.43 o 
   5   0   0      151.17      125.76      8.50 o 
   6   0   0       51.38       51.38      7.03 o 
   7   0   0        0.77       25.88      9.40 o 
   8   0   0       30.07       76.28     21.33 o 
   9   0   0       60.14       47.49     21.19 o 
   1   1   0    11593.51    11901.00    207.81 o 
   2   1   0        7.95        5.63      2.12 o 
   3   1   0      234.69      151.98     17.09 o 
   4   1   0        7.23      156.05      6.03 o 
   5   1   0      207.37      198.61      7.62 o 
   6   1   0        1.76       -0.70      3.71 o 
   7   1   0     1663.07     1740.22     44.28 o 
   8   1   0       43.85      224.38     37.43 o 
   9   1   0        4.50        2.32     11.95 o 
   0   2   0    28392.10    61221.59   1620.46 o 
   1   2   0      451.57      396.91     13.52 o 
   2   2   0     1295.17     1025.40     19.63 o 
   3   2   0      371.95      386.94      9.41 o 
   4   2   0      172.91     1387.33     28.59 o 
   5   2   0      575.43      521.14     16.38 o 
   6   2   0       14.22        9.96      4.84 o 
   7   2   0      569.55      661.36     18.69 o 
   8   2   0       64.76      234.16     30.87 o 
   9   2   0        0.01       18.03     13.09 o 
   1   3   0      344.59      285.69      8.10 o 
   2   3   0      284.74      243.78      7.20 o 
   3   3   0       56.41      130.17     15.57 o 
   4   3   0     1951.69     1693.62     32.29 o 
   5   3   0      204.64      190.45      8.67 o 
   6   3   0       72.17       88.81      7.07 o 
   7   3   0      395.95      558.53     18.64 o 
   8   3   0       43.72      108.11     17.24 o 
   9   3   0       42.78       17.57     18.57 o 
   0   4   0     3597.68     4536.75    114.31 o 
   1   4   0       50.69       34.41      3.44 o 
   2   4   0      311.39      264.26      8.95 o 
   3   4   0     2019.49     2235.28     44.64 o 
   4   4   0      608.83     1147.90     23.20 o 
   5   4   0      370.68      342.93     10.34 o 
   6   4   0       79.30      111.75      8.20 o 
   7   4   0      885.17      722.93     20.27 o 
   8   4   0       22.18       53.85     14.71 o 
   9   4   0        0.13        9.78     21.10 o 
   1   5   0      129.48      148.42      6.95 o 
   2   5   0      802.54      701.71     17.09 o 
   3   5   0      171.00      193.69      9.98 o 
   4   5   0      107.89      161.13      7.10 o 
   5   5   0       33.16       33.99      4.73 o 
   6   5   0        3.82       10.91      5.79 o 
   7   5   0       27.67       97.84      7.87 o 
   8   5   0      120.00      355.64     27.98 o 
   9   5   0        9.78       -0.28     13.15 o 
   0   6   0       88.24      135.80      8.69 o 
   1   6   0       69.66       78.33      5.38 o 
   2   6   0       87.37       94.36      5.63 o 
   3   6   0      933.88      852.84     23.74 o 
   4   6   0       84.67      448.99     12.26 o 
   5   6   0      237.04      233.83      9.53 o 
   6   6   0     1193.04     1004.38     25.65 o 
   7   6   0       32.78       66.30      7.53 o 
   8   6   0        1.62      121.96     19.93 o 
   1   7   0     1664.64     1580.54     36.45 o 
   2   7   0      381.59      367.22     10.78 o 
   3   7   0       24.08       31.00      4.51 o 
   4   7   0      410.37      508.45     15.48 o 
   5   7   0       40.53       44.67      6.59 o 
   6   7   0      237.03      211.47     11.81 o 
   7   7   0        3.48       21.17      9.19 o 
   8   7   0       32.76       36.98     23.43 o 
   0   8   0      169.85      158.90     11.25 o 
   1   8   0        0.19       -3.81      3.31 o 
   2   8   0      601.89      475.82     13.08 o 
   3   8   0      211.99      335.59     11.01 o 
   4   8   0      120.90      134.81      7.89 o 
   5   8   0      501.12      690.55     51.22 o 
   6   8   0      108.39       96.94      9.05 o 
   7   8   0       37.14      104.79     10.09 o 
   8   8   0       16.60       26.82     12.57 o 
   1   9   0        0.05       -0.91      3.80 o 
   2   9   0     1182.32      903.64     20.79 o 
   3   9   0       40.80      101.31     19.36 o 
   4   9   0       61.98      240.26     10.40 o 
   5   9   0      580.77      766.53     39.71 o 
   6   9   0       80.55       82.95      8.84 o 
   7   9   0       14.42       96.87     10.49 o 
   0  10   0      287.91      263.70     14.75 o 
   1  10   0       36.71       41.71      5.46 o 
   2  10   0      793.14      586.98     15.91 o 
   3  10   0        6.27       61.39      6.79 o 
   4  10   0       34.07       46.50      6.37 o 
   5  10   0      195.10      206.57     12.21 o 
   6  10   0        7.46        3.73      6.35 o 
   7  10   0       28.21       25.84      7.24 o 
   1  11   0      434.91      422.33     16.12 o 
   2  11   0       70.13       70.22      7.17 o 
   3  11   0       39.71       48.14      6.21 o 
   4  11   0        0.02       16.75      5.56 o 
   5  11   0       59.75       90.54      8.83 o 
   6  11   0       77.32       31.85      7.76 o 
   0  12   0      155.80      156.03     22.06 o 
   1  12   0       14.89       13.62      5.19 o 
   2  12   0     1141.19      825.35     20.89 o 
   3  12   0       37.31       47.03      6.65 o 
   4  12   0       32.22       30.54      7.83 o 
   5  12   0       80.96       93.68      9.44 o 
   6  12   0       43.97       31.74      8.77 o 
   1  13   0        2.69        8.09      5.17 o 
   2  13   0      148.54      147.32      9.70 o 
   3  13   0       37.30       57.37      6.96 o 
   4  13   0       14.23       33.12      9.52 o 
   5  13   0      158.95      166.25     13.31 o 
   0  14   0        3.27       17.16      8.59 o 
   1  14   0       58.93       39.98      6.64 o 
   2  14   0        0.00       14.20      5.80 o 
   3  14   0        9.04        6.51      6.23 o 
   4  14   0      205.69      212.54     15.07 o 
   1  15   0      197.45      218.91     13.17 o 
   2  15   0      177.70      132.35     10.86 o 
   3  15   0       17.84       23.24      7.35 o 
  -9   1   1        9.97        1.93     11.71 o 
  -8   1   1       16.05       13.72      9.51 o 
  -7   1   1      278.73      339.66     16.04 o 
  -6   1   1       75.96       83.16      6.75 o 
  -5   1   1        2.62       12.95      4.02 o 
  -4   1   1      237.15      225.64      8.94 o 
  -3   1   1      766.84      726.41     25.28 o 
  -2   1   1      347.33      257.34      8.64 o 
  -1   1   1      612.62      481.66     11.59 o 
   0   1   1      236.95      269.42      5.55 o 
   1   1   1      269.29      201.02      8.15 o 
   2   1   1      876.65      618.48     22.29 o 
   3   1   1     1296.18     1002.77     21.57 o 
   4   1   1        0.01       83.88      4.63 o 
   5   1   1      529.43      670.68     35.62 o 
   6   1   1       54.28       51.93      5.21 o 
   7   1   1      454.69      404.02     15.92 o 
   8   1   1        2.11       -0.87     10.58 o 
   9   1   1       21.76       10.69     12.52 o 
  -9   2   1        2.54       -3.57     11.24 o 
  -8   2   1        7.52       -0.74      6.70 o 
  -7   2   1      356.79      566.90     19.52 o 
  -6   2   1      242.53      239.52     11.32 o 
  -5   2   1       97.24      102.46      9.56 o 
  -4   2   1     2118.57     2098.66     49.32 o 
  -3   2   1      186.95      243.85     20.65 o 
  -2   2   1      385.09      325.20      9.05 o 
  -1   2   1      397.58      270.88      7.68 o 
   0   2   1     2177.11     2906.79     51.46 o 
   1   2   1      789.99      601.90     14.69 o 
   2   2   1      158.78      132.86      7.27 o 
   3   2   1       29.20       36.91      4.28 o 
   4   2   1        7.76       85.47      4.79 o 
   5   2   1       36.25       56.43      4.59 o 
   6   2   1       42.79       43.34      5.11 o 
   7   2   1      137.41       94.12      8.92 o 
   8   2   1      452.41      879.57     51.77 o 
   9   2   1        0.22      -12.83     10.80 o 
  -9   3   1        0.13       -0.93     11.47 o 
  -8   3   1       22.83       18.04      7.26 o 
  -7   3   1        5.05       15.98      6.69 o 
  -6   3   1      272.52      245.51     10.78 o 
  -5   3   1        0.06       14.08      4.90 o 
  -4   3   1      120.94     1065.98     24.10 o 
  -3   3   1      479.11      364.92     10.57 o 
  -2   3   1      509.88      396.91     10.70 o 
  -1   3   1     4602.28     3880.61     74.26 o 
   0   3   1      583.76      711.42     15.40 o 
   1   3   1       52.37       54.57      3.68 o 
   2   3   1      127.06      129.13      5.15 o 
   3   3   1     1584.41     1468.73     28.06 o 
   4   3   1      136.14      189.50     10.17 o 
   5   3   1      150.10      176.94     12.93 o 
   6   3   1       11.38       12.16      4.26 o 
   7   3   1      782.62      618.02     20.84 o 
   8   3   1       57.55      127.02     18.21 o 
   9   3   1       16.93       39.09     14.48 o 
  -9   4   1        3.71       -4.35     11.56 o 
  -8   4   1       12.34       16.12      8.81 o 
  -7   4   1      702.87      946.14     27.69 o 
  -6   4   1       24.07       17.02      5.50 o 
  -5   4   1       29.69       42.68      6.74 o 
  -4   4   1     1133.54     1371.22     30.22 o 
  -3   4   1     1599.40     1889.57     52.32 o 
  -2   4   1     1342.26      998.26     19.88 o 
  -1   4   1       15.33       18.53      3.51 o 
   0   4   1        0.95        4.29      2.42 o 
   1   4   1     7244.22     6203.26    109.66 o 
   2   4   1       40.78       47.93      3.80 o 
   3   4   1       17.51       28.69      4.17 o 
   4   4   1       39.11       79.36      5.10 o 
   5   4   1      420.98      329.68     10.86 o 
   6   4   1        9.34       22.56      5.57 o 
   7   4   1       15.18       -0.83      6.53 o 
   8   4   1        5.68       91.90     17.52 o 
   9   4   1       18.14       27.82     15.57 o 
  -9   5   1       55.29       68.46     15.67 o 
  -8   5   1      934.46     1133.19     39.51 o 
  -7   5   1       42.79       46.07      7.73 o 
  -6   5   1      104.28      102.86      8.34 o 
  -5   5   1       25.44       37.30      5.71 o 
  -4   5   1      110.77      165.02      8.51 o 
  -3   5   1       77.98      101.62     11.62 o 
  -2   5   1      121.35      129.84      5.96 o 
  -1   5   1     2273.30     2001.61     44.93 o 
   0   5   1        2.25       15.09      3.13 o 
   1   5   1       92.50       85.17      5.12 o 
   2   5   1      769.98      635.62     14.41 o 
   3   5   1     1141.42     1088.25     27.34 o 
   4   5   1       50.71       69.05      5.20 o 
   5   5   1       13.35       27.72      4.48 o 
   6   5   1       30.05       35.78      6.37 o 
   7   5   1       87.47       75.23      9.08 o 
   8   5   1       43.94      141.59     19.91 o 
   9   5   1        0.10       -7.37     13.37 o 
  -8   6   1        0.67       -6.23      8.26 o 
  -7   6   1      456.49      640.22     19.43 o 
  -6   6   1      654.47      637.51     18.83 o 
  -5   6   1        0.02       21.17      5.12 o 
  -4   6   1      640.57      653.92     15.59 o 
  -2   6   1        4.84        3.84      3.36 o 
  -1   6   1      452.75      453.88     14.31 o 
   0   6   1       35.75       50.24      4.68 o 
   1   6   1      286.25      253.94      8.95 o 
   2   6   1      122.05      119.62      6.22 o 
   3   6   1      473.59      516.99     13.10 o 
   4   6   1        0.61      174.25      7.99 o 
   5   6   1      695.90      636.69     16.15 o 
   6   6   1      102.91       87.58      8.85 o 
   7   6   1      288.72      339.19     17.47 o 
   8   6   1        0.03       14.60     10.65 o 
  -8   7   1       61.49       61.43     16.64 o 
  -7   7   1       10.37       -1.97      5.93 o 
  -6   7   1      211.89      220.04     15.40 o 
  -5   7   1       15.57       15.50      5.63 o 
  -4   7   1      447.30      556.20     14.51 o 
  -3   7   1        2.87        8.17      3.74 o 
  -2   7   1       29.32       27.42      4.30 o 
  -1   7   1        3.59       11.98      6.18 o 
   0   7   1      889.25     1190.30     24.35 o 
   1   7   1     2269.07     1985.24     38.02 o 
   2   7   1        2.26        4.28      3.90 o 
   3   7   1        1.91       15.95      4.11 o 
   4   7   1      755.06      608.54     17.43 o 
   5   7   1      698.15      564.00     15.25 o 
   6   7   1      473.21      407.66     17.58 o 
   7   7   1       87.74       79.46     10.07 o 
   8   7   1       33.35       55.10     12.66 o 
  -8   8   1        0.97      -13.69     23.79 o 
  -7   8   1        3.91        6.74      6.48 o 
  -6   8   1      401.49      348.45     14.32 o 
  -5   8   1     1069.16      930.64     24.48 o 
  -4   8   1       10.87       83.95      6.61 o 
  -3   8   1      485.22      509.89     15.50 o 
  -2   8   1       77.41       72.10      5.85 o 
  -1   8   1      731.13      631.91     15.35 o 
   0   8   1       18.41       28.49      4.37 o 
   1   8   1       16.76       23.75      8.64 o 
   2   8   1        3.09        0.39      3.66 o 
   3   8   1      457.71      418.81     13.92 o 
   4   8   1        7.99       15.62      5.43 o 
   5   8   1      121.89      155.94      9.84 o 
   6   8   1        2.09       -4.94      5.49 o 
   7   8   1        8.58        1.53      8.49 o 
   8   8   1        6.55        4.64     11.10 o 
  -7   9   1        0.26       -1.78      6.43 o 
  -6   9   1      822.35      685.18     20.83 o 
  -5   9   1     1244.86     1177.13     29.48 o 
  -4   9   1      361.89      316.12     17.30 o 
  -3   9   1      543.65      420.51     12.96 o 
  -2   9   1        8.22       11.15      4.43 o 
  -1   9   1      140.65      115.88      9.46 o 
   0   9   1      168.46      243.31      9.58 o 
   1   9   1      521.61      414.15     12.39 o 
   2   9   1      106.48      118.21      7.45 o 
   3   9   1       19.50       42.40      6.60 o 
   4   9   1      958.44      846.90     22.67 o 
   5   9   1       38.00       46.19      7.05 o 
   6   9   1        9.92       10.73      7.63 o 
   7   9   1       20.57       54.22     21.71 o 
  -7  10   1        1.55       -0.13      7.57 o 
  -6  10   1       23.31       21.47      6.91 o 
  -5  10   1        2.16       22.12      6.05 o 
  -4  10   1       56.89       54.73      6.57 o 
  -3  10   1      259.63      253.84     11.29 o 
  -2  10   1      335.37      278.44     10.87 o 
  -1  10   1        7.43        7.50      4.35 o 
   0  10   1      303.66      442.01     13.30 o 
   1  10   1       39.48       42.37      5.58 o 
   2  10   1      720.67      583.50     16.01 o 
   3  10   1      235.75      203.08     11.47 o 
   4  10   1      196.81      198.99     11.41 o 
   5  10   1       10.10       25.27     10.43 o 
   6  10   1      252.75      262.09     14.01 o 
   7  10   1      151.93      113.80     12.34 o 
  -6  11   1       17.18       13.13      7.30 o 
  -5  11   1      405.27      346.56     15.03 o 
  -4  11   1       39.19       26.69      6.07 o 
  -3  11   1      122.94      113.60      8.33 o 
  -2  11   1     1196.26      972.68     22.86 o 
  -1  11   1     1552.99     1321.04     30.68 o 
   0  11   1       30.57       44.91      6.06 o 
   1  11   1      682.22      938.60     55.19 o 
   2  11   1        6.73       14.11      5.27 o 
   4  11   1      739.29      586.00     18.71 o 
   5  11   1      100.84      100.24      9.29 o 
   6  11   1       15.79        0.65      6.78 o 
  -6  12   1       10.76        0.26      7.15 o 
  -5  12   1        5.01        6.18      6.71 o 
  -4  12   1       16.45       18.03      7.80 o 
  -3  12   1        4.95       21.32      5.33 o 
  -2  12   1      214.41      208.39     12.35 o 
  -1  12   1      381.08      308.98     12.13 o 
   0  12   1      705.91      784.33     20.03 o 
   1  12   1       11.15       41.87     17.76 o 
   2  12   1      380.79      338.23     12.63 o 
   3  12   1      526.06      388.45     13.77 o 
   4  12   1        0.10        2.48      6.16 o 
   5  12   1       30.61       30.17      7.31 o 
   6  12   1       53.74       13.53      9.02 o 
  -5  13   1       21.56       25.79      8.08 o 
  -4  13   1       19.63       23.27      8.65 o 
  -3  13   1      209.03      183.34     11.60 o 
  -2  13   1      106.49      118.03      8.84 o 
  -1  13   1       32.11      105.19     18.83 o 
   0  13   1       70.81       78.42      8.57 o 
   1  13   1      594.28      426.37     14.39 o 
   2  13   1       74.91       75.19      7.73 o 
   3  13   1      266.17      380.95     13.89 o 
   4  13   1       13.94       12.14      6.79 o 
   5  13   1       22.18       18.40      7.07 o 
  -4  14   1       29.25      164.50     15.56 o 
  -3  14   1       15.98       15.28      6.75 o 
  -2  14   1       95.77       75.68      9.08 o 
  -1  14   1        0.12        5.09      6.84 o 
   0  14   1       17.76       14.34      5.67 o 
   1  14   1      119.33      102.61      8.77 o 
   2  14   1        4.69       17.19      5.91 o 
   3  14   1       25.85       28.91      6.56 o 
   4  14   1        8.86       87.64     12.61 o 
  -3  15   1        6.38        0.02      6.32 o 
  -2  15   1       22.25       20.04      7.21 o 
  -1  15   1       78.20       47.20     10.09 o 
   0  15   1        6.96       -0.31      6.33 o 
   1  15   1        2.47       13.12      6.59 o 
   2  15   1        0.46       -0.37      5.55 o 
   3  15   1       20.95       51.58      8.09 o 
  -9   0   2      267.73      236.75     35.26 o 
  -8   0   2       91.04      101.21     15.09 o 
  -7   0   2       57.74       74.71     12.58 o 
  -6   0   2      990.68      834.53     34.28 o 
  -5   0   2      419.79      385.03     19.59 o 
  -4   0   2      126.75      168.49     20.90 o 
  -3   0   2       73.06       65.46      7.41 o 
  -2   0   2     6044.27     5539.33    496.84 o 
  -1   0   2       41.10       40.49      5.92 o 
   0   0   2     1588.05     2048.70     52.49 o 
   1   0   2        0.71        0.09      3.58 o 
   2   0   2     1801.17     1318.48     44.44 o 
   3   0   2      100.83       91.69      6.15 o 
   4   0   2     1227.87     1205.25     33.39 o 
   5   0   2      134.10      151.30      9.33 o 
   6   0   2      903.70      665.59     27.91 o 
   7   0   2       67.91      130.40     15.80 o 
   8   0   2       72.22      435.95     40.76 o 
   9   0   2       28.06       -1.48     16.27 o 
  -9   1   2       46.45       11.27     13.21 o 
  -8   1   2      321.77      312.42     17.54 o 
  -7   1   2      257.78     1062.57     30.23 o 
  -6   1   2       17.72       28.84      5.70 o 
  -5   1   2     2384.50     2214.49     46.21 o 
  -4   1   2      122.10      149.17      6.88 o 
  -3   1   2       55.41       39.76     11.13 o 
  -2   1   2        3.28        1.21      2.53 o 
  -1   1   2     3017.48     2405.58     60.50 o 
   0   1   2     1171.91     1484.57     26.52 o 
   1   1   2     1545.61     1176.35     22.57 o 
   2   1   2      235.11      169.48      5.30 o 
   3   1   2        8.68        5.85      2.32 o 
   4   1   2     3496.81     3238.54     58.75 o 
   5   1   2      522.67      502.94     13.78 o 
   6   1   2        6.87        5.49      4.44 o 
   7   1   2      215.67      194.60     20.07 o 
   8   1   2        3.76      492.07     30.77 o 
   9   1   2       22.39       32.72     19.88 o 
  -9   2   2       47.60       16.37     17.58 o 
  -8   2   2      302.76      322.83     16.06 o 
  -7   2   2      435.83      638.31     21.21 o 
  -6   2   2      141.91      168.38      9.06 o 
  -5   2   2      356.29      352.73     11.67 o 
  -4   2   2      142.95      124.83      8.40 o 
  -3   2   2      494.92      365.09     11.79 o 
  -2   2   2      798.59      519.56     13.79 o 
  -1   2   2     3526.32     2784.48     49.61 o 
   0   2   2     2211.38     2893.85     51.41 o 
   1   2   2      128.29      138.38     13.63 o 
   2   2   2     4259.96     3534.88     62.85 o 
   3   2   2        6.35       15.35      2.71 o 
   4   2   2      754.67     1085.05     24.00 o 
   5   2   2       33.25       50.82      4.45 o 
   6   2   2       16.17       24.13      4.53 o 
   7   2   2       13.98       16.27      8.34 o 
   8   2   2       17.61       84.14     16.33 o 
   9   2   2        2.13      -11.03     11.17 o 
  -9   3   2       40.10       14.87     13.24 o 
  -8   3   2      140.37      145.24     16.48 o 
  -7   3   2      487.88      656.32     21.68 o 
  -6   3   2      269.04      253.14     11.13 o 
  -5   3   2      318.06      273.44     21.29 o 
  -4   3   2      198.45      223.72      8.75 o 
  -2   3   2      145.99      136.89      6.02 o 
  -1   3   2      174.37      143.40      5.93 o 
   0   3   2     3436.28     4367.67     77.37 o 
   1   3   2       24.44       26.61      3.88 o 
   2   3   2      464.39      363.74      9.15 o 
   3   3   2      527.19      448.53     11.59 o 
   4   3   2      490.99      563.79     14.65 o 
   5   3   2       67.17       77.16      5.39 o 
   6   3   2     1030.02      827.58     18.92 o 
   7   3   2      984.84      806.00     30.69 o 
   8   3   2      119.10      339.76     27.23 o 
   9   3   2        1.66       21.29     14.84 o 
  -9   4   2        2.63       -4.71     21.63 o 
  -8   4   2       70.51      103.82     11.36 o 
  -6   4   2        6.20        0.23      4.25 o 
  -5   4   2       20.94       40.30      5.87 o 
  -4   4   2       75.37      104.82      7.83 o 
  -3   4   2       39.88       53.15      5.09 o 
  -2   4   2      118.17      121.45      5.27 o 
  -1   4   2       27.13       17.41      3.42 o 
   0   4   2       30.76       45.98      3.60 o 
   1   4   2      435.15      303.73      8.45 o 
   2   4   2     1097.08      837.91     20.07 o 
   3   4   2        0.31       -5.03      8.19 o 
   4   4   2        2.55      754.20     20.20 o 
   5   4   2       60.87       67.68      5.36 o 
   6   4   2      519.84      447.54     12.93 o 
   7   4   2       67.68       94.65     16.65 o 
   8   4   2        1.25        5.33     14.54 o 
   9   4   2       22.81       21.94     16.74 o 
  -9   5   2        1.13      -10.33     20.41 o 
  -8   5   2      475.51      464.14     18.81 o 
  -7   5   2      254.42      250.64     12.41 o 
  -6   5   2      479.60      358.69     13.50 o 
  -5   5   2      129.99      121.18      8.14 o 
  -4   5   2        0.03       40.47      5.45 o 
  -3   5   2      444.66      660.92     34.89 o 
  -2   5   2     1130.87      848.89     17.76 o 
  -1   5   2      313.44      280.86     16.54 o 
   0   5   2      161.73      246.24      7.75 o 
   1   5   2     1672.80     1388.74     26.99 o 
   2   5   2      311.58      273.66      8.67 o 
   3   5   2        7.35        8.91      3.75 o 
   4   5   2       50.00      310.06     11.06 o 
   5   5   2      359.78      344.46     11.74 o 
   6   5   2        0.63        0.80      4.63 o 
   7   5   2      878.74      884.71     33.25 o 
   8   5   2        8.65       45.98     13.23 o 
  -8   6   2      211.54      211.56     14.15 o 
  -7   6   2      141.71      120.21     10.68 o 
  -6   6   2      174.92      164.75     10.20 o 
  -5   6   2      219.50      290.39     29.48 o 
  -4   6   2      273.75      242.91     10.35 o 
  -3   6   2      271.31      378.21     12.39 o 
  -2   6   2      520.71      408.98     12.16 o 
  -1   6   2     1571.53     1357.71     26.80 o 
   0   6   2        5.64       11.22      3.33 o 
   2   6   2      329.70      274.24      9.03 o 
   3   6   2       77.87       91.98      5.82 o 
   4   6   2      108.09      163.15      7.89 o 
   5   6   2       22.90       43.98      5.21 o 
   6   6   2      240.82      231.57     11.49 o 
   7   6   2       35.31      345.03     32.43 o 
   8   6   2       54.70       66.99     12.74 o 
  -8   7   2        1.15        6.66     16.57 o 
  -7   7   2      105.17       98.39     10.48 o 
  -6   7   2        1.33        4.84      5.66 o 
  -5   7   2      172.67      282.65     30.71 o 
  -4   7   2       27.05      403.36     11.99 o 
  -3   7   2       59.98       54.27      4.91 o 
  -2   7   2     1427.08     1088.54     22.79 o 
  -1   7   2      256.58      266.48     13.24 o 
   0   7   2     5188.39     7643.77    146.52 o 
   1   7   2      275.03      255.64     17.27 o 
   2   7   2      181.78      193.37      8.08 o 
   3   7   2      421.21      431.52     14.82 o 
   4   7   2      524.57      617.38     15.80 o 
   5   7   2       53.99       61.43      6.06 o 
   6   7   2      164.38      152.22     10.91 o 
   7   7   2       13.18       97.61     13.23 o 
   8   7   2       16.09       22.45     11.71 o 
  -8   8   2       54.81       45.01      9.37 o 
  -7   8   2      222.60      218.49     12.79 o 
  -6   8   2      265.73      267.70     13.22 o 
  -5   8   2      389.10      356.52     15.55 o 
  -4   8   2       18.04       22.56      4.98 o 
  -3   8   2      120.29      242.75     21.42 o 
  -2   8   2        1.26        3.04      3.98 o 
  -1   8   2     1982.89     1734.61     34.42 o 
   0   8   2      166.50      225.46      9.60 o 
   1   8   2      457.27      489.01     53.50 o 
   2   8   2       42.97       30.51      5.38 o 
   3   8   2      104.13      115.75      7.21 o 
   4   8   2       56.09       58.36      7.07 o 
   5   8   2       69.92      104.09      8.12 o 
   6   8   2       24.42       28.23      7.26 o 
   7   8   2      114.25      138.74     16.27 o 
   8   8   2       14.46        7.01     11.30 o 
  -7   9   2      337.11      324.63     15.58 o 
  -6   9   2        2.82       12.18      6.32 o 
  -5   9   2        0.94       11.51      5.71 o 
  -4   9   2      155.52      577.35     16.93 o 
  -3   9   2       67.96       70.59      6.26 o 
  -2   9   2        8.36       10.68      4.36 o 
  -1   9   2       79.76       90.43      6.92 o 
   0   9   2      206.57      303.05     11.56 o 
   1   9   2      332.19      288.40     10.30 o 
   2   9   2      388.77      313.04     11.14 o 
   3   9   2        0.07       12.13      5.10 o 
   4   9   2     1355.57     1202.33     31.79 o 
   5   9   2      223.38      281.08     13.91 o 
   6   9   2      279.29      243.16     13.35 o 
   7   9   2       81.13       83.41     13.85 o 
  -7  10   2       29.84       17.00      7.89 o 
  -6  10   2       21.69       28.74      8.96 o 
  -5  10   2      937.53      735.57     21.53 o 
  -4  10   2        5.03      118.35      8.86 o 
  -3  10   2       66.28       95.52      9.46 o 
  -2  10   2        0.22        0.45      4.65 o 
  -1  10   2      174.71      197.19      9.50 o 
   0  10   2      580.63      763.84     18.54 o 
   1  10   2       34.38       42.27      7.36 o 
   2  10   2      957.71      713.64     18.17 o 
   3  10   2       52.53      122.72     21.33 o 
   4  10   2     1101.54      905.81     21.79 o 
   5  10   2      122.36      114.30      9.57 o 
   6  10   2       98.40      109.73     10.13 o 
   7  10   2        3.00       -3.92     15.49 o 
  -6  11   2        9.35        4.21     10.97 o 
  -5  11   2      121.94      132.84     12.02 o 
  -4  11   2        7.30      329.34     15.14 o 
  -3  11   2     2369.86     1929.26     43.51 o 
  -2  11   2      128.45      113.18      7.98 o 
  -1  11   2       44.76       56.41      6.17 o 
   0  11   2      100.35      141.14      8.99 o 
   1  11   2       92.60      104.60      7.82 o 
   2  11   2     1151.15      839.15     20.72 o 
   3  11   2      210.68      279.26     11.39 o 
   4  11   2        2.80       49.33      6.62 o 
   5  11   2       72.64      109.85      9.23 o 
   6  11   2       27.85       26.35      7.46 o 
  -6  12   2       12.02       16.99      7.77 o 
  -5  12   2       11.27       10.06      7.25 o 
  -4  12   2       16.09        7.27      6.38 o 
  -3  12   2        3.15      121.84     17.67 o 
  -2  12   2      201.21      196.79     11.48 o 
  -1  12   2        0.97        6.18      4.70 o 
   0  12   2        4.71        8.75      5.17 o 
   1  12   2       30.51       35.19      6.09 o 
   2  12   2      913.24      710.02     18.94 o 
   3  12   2        2.17       12.05      5.48 o 
   4  12   2        0.74      136.80      9.34 o 
   5  12   2        1.90       10.58      6.38 o 
   6  12   2       53.45       46.78      8.43 o 
  -5  13   2       11.98       13.93      7.79 o 
  -4  13   2        4.80       11.84      6.93 o 
  -3  13   2      422.67      435.42     18.19 o 
  -2  13   2        0.95       -7.63      5.09 o 
  -1  13   2        8.55       16.89      6.20 o 
   0  13   2      141.10      257.24     12.09 o 
   1  13   2       58.09       57.35      7.00 o 
   2  13   2      127.86      134.51      9.34 o 
   3  13   2       17.45       30.65      6.52 o 
   4  13   2       48.52       61.17      8.76 o 
   5  13   2       94.79      110.29     10.46 o 
  -4  14   2      131.01      145.25     12.79 o 
  -3  14   2       63.53       67.65      9.96 o 
  -2  14   2       18.79       11.57      6.72 o 
  -1  14   2      182.95      201.45     16.00 o 
   0  14   2       51.43       62.30      8.61 o 
   1  14   2        0.49       23.88      7.36 o 
   2  14   2      144.68      162.79     10.56 o 
   3  14   2        8.01        3.64      5.91 o 
   4  14   2        0.01       72.64      8.02 o 
  -3  15   2      144.05      162.50     25.33 o 
  -2  15   2       93.41       76.68      9.34 o 
  -1  15   2       12.14       28.71      7.47 o 
   0  15   2      188.87      266.56     14.93 o 
   1  15   2       26.73        8.45      6.53 o 
   2  15   2        3.36        4.66      6.80 o 
   3  15   2       95.85       93.34     10.21 o 
  -9   1   3        0.08        1.03      7.64 o 
  -8   1   3        4.77       14.82      7.32 o 
  -7   1   3       13.50      151.95     21.24 o 
  -6   1   3        0.63       -0.28      5.23 o 
  -5   1   3      271.37      299.06     21.79 o 
  -4   1   3        0.45     1905.63     39.65 o 
  -3   1   3       67.63       56.77      4.61 o 
  -2   1   3      932.89      742.23     16.58 o 
  -1   1   3     2673.40     2210.03     42.47 o 
   0   1   3       41.68       63.58      3.13 o 
   1   1   3      886.76      673.94     33.11 o 
   2   1   3      283.44      214.17      9.41 o 
   3   1   3     3985.24     3658.47     65.43 o 
   4   1   3        2.35      417.53     10.29 o 
   5   1   3      351.00      287.04      8.99 o 
   6   1   3      339.53      324.86     14.43 o 
   7   1   3      172.41      152.82     10.89 o 
   8   1   3        2.43      -10.42     10.61 o 
   9   1   3       38.41       14.30     16.36 o 
  -9   2   3       30.57       14.72      8.47 o 
  -8   2   3     1133.93     1136.15     33.09 o 
  -7   2   3        2.58       25.41      6.66 o 
  -6   2   3      222.26      231.43     11.56 o 
  -5   2   3      274.11      246.95      9.84 o 
  -4   2   3      736.22     1048.86     23.63 o 
  -3   2   3      157.24      138.08      6.26 o 
  -2   2   3      120.83      108.87      6.42 o 
  -1   2   3    14551.65    14046.90    325.18 o 
   0   2   3      262.01      319.79      7.83 o 
   1   2   3       42.58       30.07      3.63 o 
   2   2   3      684.10      609.80     12.85 o 
   3   2   3      135.85      159.80      6.68 o 
   4   2   3      371.64      350.88     10.18 o 
   5   2   3       16.04       23.65      3.87 o 
   6   2   3      205.94      205.63     14.72 o 
   7   2   3        6.48       29.03      8.97 o 
   8   2   3        7.03      144.18     19.75 o 
   9   2   3        8.09      -18.43     12.28 o 
  -9   3   3      305.99      259.32     19.88 o 
  -8   3   3      125.12      185.50     15.70 o 
  -7   3   3       77.16      374.16     22.64 o 
  -6   3   3      108.60      114.33      8.26 o 
  -5   3   3       27.65       31.05      5.16 o 
  -4   3   3      241.91      481.82     15.35 o 
  -3   3   3       57.32       69.58     13.42 o 
  -2   3   3      286.90      204.72      7.41 o 
  -1   3   3       42.68       52.54      3.97 o 
   0   3   3      278.79      374.99      9.06 o 
   1   3   3     1321.42     1049.63     22.19 o 
   2   3   3       34.42       29.85      3.33 o 
   3   3   3     1613.10     1588.30     30.24 o 
   4   3   3      164.97      466.83     11.65 o 
   5   3   3      802.26      600.03     14.49 o 
   6   3   3     1639.23     1401.31     75.51 o 
   7   3   3      122.26      147.14     14.44 o 
   8   3   3        3.09       27.04     21.50 o 
   9   3   3        7.84       -2.65     14.30 o 
  -9   4   3        4.44       -4.14     14.46 o 
  -8   4   3      138.49      126.57     11.47 o 
  -7   4   3        0.35        5.06      6.43 o 
  -6   4   3       11.89        3.97      5.81 o 
  -5   4   3      137.86      119.43      7.78 o 
  -4   4   3     1373.91     1193.24     26.97 o 
  -3   4   3      756.06      605.38     15.43 o 
  -2   4   3      215.10      163.31      7.84 o 
  -1   4   3     1262.87     1003.44     40.04 o 
   0   4   3       48.70       60.41      3.88 o 
   1   4   3     3323.78     2836.18     80.14 o 
   2   4   3      214.45      156.99      6.19 o 
   3   4   3      520.39      828.13     25.98 o 
   4   4   3        9.41      100.90      5.68 o 
   5   4   3      289.13      308.09     26.64 o 
   6   4   3      140.11      124.45      8.44 o 
   7   4   3      489.76      368.83     20.47 o 
   8   4   3       12.28       13.02      9.81 o 
  -9   5   3        2.35       -0.98      9.52 o 
  -8   5   3      167.97      161.57     14.60 o 
  -7   5   3        1.68       14.48      6.91 o 
  -6   5   3        0.56       -7.80      5.20 o 
  -5   5   3       24.61       68.37      8.49 o 
  -4   5   3      547.90      469.79     18.88 o 
  -3   5   3       95.55       99.57      5.48 o 
  -2   5   3     2665.58     2091.52     39.20 o 
  -1   5   3       46.44       48.41      4.20 o 
   0   5   3      188.04      288.12      8.43 o 
   1   5   3      109.44      127.97      7.17 o 
   2   5   3      220.80      198.34     14.00 o 
   3   5   3     1673.96     1584.20     30.97 o 
   4   5   3       98.74      123.37      6.55 o 
   5   5   3      160.71      165.33      7.90 o 
   6   5   3      483.89      440.55     14.77 o 
   7   5   3      228.74      199.20     16.88 o 
   8   5   3       16.61      414.80     23.15 o 
  -8   6   3       39.91       17.09      8.93 o 
  -7   6   3      225.54      254.54     16.19 o 
  -6   6   3       33.17       49.68      7.13 o 
  -5   6   3      451.69      361.01     13.18 o 
  -4   6   3      124.95      159.05      9.15 o 
  -3   6   3       43.70       60.53      4.84 o 
  -2   6   3        8.82       15.97      3.76 o 
  -1   6   3      957.64      771.07     16.90 o 
   0   6   3       67.92       77.65      4.95 o 
   1   6   3       38.65       47.31      6.85 o 
   2   6   3        1.27        3.36      3.32 o 
   3   6   3      213.37      212.31     21.26 o 
   4   6   3       13.60      160.51      7.89 o 
   5   6   3      211.70      202.44      9.21 o 
   6   6   3      160.80      152.29     10.69 o 
   7   6   3      165.23      169.96     15.48 o 
   8   6   3       41.34       76.45     13.51 o 
  -8   7   3       44.59       36.98      9.42 o 
  -7   7   3       14.36       29.05      7.32 o 
  -6   7   3     1088.61      904.84     24.11 o 
  -5   7   3       95.23       96.72      8.42 o 
  -4   7   3      313.38      513.45     15.54 o 
  -3   7   3      274.41      348.01     14.80 o 
  -2   7   3      237.76      210.01      8.36 o 
  -1   7   3       80.55       91.74      5.72 o 
   0   7   3     1111.15     1524.54     33.20 o 
   1   7   3      305.92      280.11     10.23 o 
   2   7   3      125.20      151.14      7.39 o 
   3   7   3      281.01      282.98      9.96 o 
   4   7   3       21.17      502.82     15.75 o 
   5   7   3      350.48      319.41     12.22 o 
   6   7   3        1.65        8.20      6.47 o 
   7   7   3       20.75      103.26     28.91 o 
   8   7   3       60.83       76.19     14.08 o 
  -8   8   3        0.02       10.03      9.78 o 
  -7   8   3        0.00       -8.75      5.89 o 
  -6   8   3      120.70      127.08     10.14 o 
  -5   8   3      460.58      370.35     15.40 o 
  -4   8   3        8.60       48.10      6.61 o 
  -3   8   3       18.60       47.27      5.16 o 
  -2   8   3     1055.15      810.38     20.63 o 
  -1   8   3      244.04      252.28      9.27 o 
   0   8   3       69.61      159.87      7.68 o 
   1   8   3      197.82      192.49     19.15 o 
   2   8   3      501.75      427.14     12.55 o 
   3   8   3        0.14       14.52      4.85 o 
   4   8   3      833.99      655.42     17.05 o 
   5   8   3     2103.99     1673.90     34.74 o 
   6   8   3        4.96        0.43      8.52 o 
   7   8   3       13.31       23.82     15.28 o 
   8   8   3       95.41      130.20     19.38 o 
  -7   9   3      132.45      119.13     11.51 o 
  -6   9   3       44.52       35.59      7.93 o 
  -5   9   3      452.26      394.33     14.70 o 
  -4   9   3      248.21      871.12     23.22 o 
  -3   9   3      111.36      120.36      7.70 o 
  -2   9   3      510.68      381.94     12.09 o 
  -1   9   3       23.93       18.73      5.30 o 
   0   9   3       19.65       14.89      4.68 o 
   1   9   3      198.54      205.58     10.25 o 
   2   9   3       93.25       92.61      7.71 o 
   3   9   3      248.11      796.94     33.16 o 
   4   9   3        0.67       -0.27      4.64 o 
   5   9   3       69.63       81.01      7.11 o 
   6   9   3        8.06       14.27      8.45 o 
   7   9   3        3.14      106.46     42.47 o 
  -7  10   3        3.92       18.17      7.61 o 
  -6  10   3       45.05       49.80      8.61 o 
  -5  10   3      153.91      157.47     12.01 o 
  -4  10   3      112.52      594.64     20.38 o 
  -3  10   3      472.79      396.19     13.55 o 
  -2  10   3       85.83       72.74      6.69 o 
  -1  10   3      425.07      375.78     12.48 o 
   0  10   3      682.29      815.74     19.63 o 
   1  10   3        3.62        9.69      4.55 o 
   2  10   3      158.17      133.02      8.32 o 
   3  10   3       65.26       85.84      7.94 o 
   4  10   3      667.22      534.91     17.47 o 
   5  10   3       90.38       78.05      7.60 o 
   6  10   3        0.19        0.79      7.66 o 
   7  10   3       13.34       20.40     11.89 o 
  -6  11   3        0.84       -5.16      6.73 o 
  -5  11   3      513.29      416.92     17.56 o 
  -4  11   3      103.47       96.12     10.10 o 
  -3  11   3      281.31      323.06     13.19 o 
  -2  11   3      285.85      252.35     12.56 o 
  -1  11   3      442.72      621.24     30.29 o 
   0  11   3      204.35      277.87     11.96 o 
   1  11   3     1590.01     1324.13     31.39 o 
   2  11   3      105.49       81.62      7.21 o 
   4  11   3      177.13      206.87     10.96 o 
   5  11   3        0.14        6.42      6.21 o 
   6  11   3        3.61        5.20      7.58 o 
  -6  12   3       73.56       57.81      9.36 o 
  -5  12   3      114.86      100.26     10.92 o 
  -4  12   3      261.96      224.42     14.53 o 
  -3  12   3       53.63       47.28      7.19 o 
  -2  12   3      397.61      331.47     13.58 o 
  -1  12   3      432.40      361.24     26.13 o 
   0  12   3     1130.59     1345.91     29.71 o 
   1  12   3      383.05      417.31     23.03 o 
   2  12   3      162.57      109.01      8.35 o 
   3  12   3       23.72       73.02      9.64 o 
   4  12   3      116.41      123.43      9.05 o 
   5  12   3        8.04        5.33      6.43 o 
  -5  13   3        6.45        0.24     12.15 o 
  -4  13   3       20.53       43.34     13.62 o 
  -3  13   3       47.24       44.66      7.65 o 
  -2  13   3      317.64      250.01     17.56 o 
  -1  13   3       85.83       60.10      7.92 o 
   0  13   3       11.59       20.30      6.72 o 
   1  13   3        3.54        9.69      7.86 o 
   2  13   3      100.88       83.40      8.13 o 
   3  13   3       43.08       58.23      7.27 o 
   4  13   3        1.28       29.39      6.68 o 
   5  13   3       40.39       55.15      9.02 o 
  -4  14   3      139.15      117.71     12.05 o 
  -3  14   3        0.12       -6.23      6.24 o 
  -2  14   3       17.45       10.04      7.53 o 
  -1  14   3      170.32      141.77     10.92 o 
   0  14   3        2.09        7.62      6.14 o 
   1  14   3      128.76      121.09     10.05 o 
   2  14   3       17.70       22.49      6.85 o 
   3  14   3        2.48       28.70      7.56 o 
   4  14   3       26.51       15.87      6.51 o 
  -3  15   3        9.75       22.91     10.24 o 
  -2  15   3        9.02        9.24      7.03 o 
  -1  15   3        7.41       14.72      6.80 o 
   0  15   3       32.11       42.87      7.93 o 
   1  15   3       53.68       50.20      8.18 o 
   2  15   3       30.72       19.32      7.10 o 
  -9   0   4       94.44       75.43     17.63 o 
  -8   0   4      613.23      754.12     35.58 o 
  -7   0   4      319.15      270.15     19.40 o 
  -6   0   4      109.51      113.85     22.78 o 
  -5   0   4      564.05      641.25     36.74 o 
  -4   0   4      224.11      187.39     13.53 o 
  -3   0   4      150.86      118.80      9.80 o 
  -2   0   4     3806.90     2988.56     98.76 o 
  -1   0   4    50431.92    66523.13   1638.50 o 
   0   0   4    28059.39    50925.90   1249.08 o 
   1   0   4     2134.46     2817.72    137.79 o 
   2   0   4     1119.52      824.15     30.80 o 
   3   0   4      569.01      446.02     28.85 o 
   4   0   4      129.97       88.52     10.48 o 
   5   0   4       50.64       48.22      9.92 o 
   6   0   4     1945.84     1856.02     66.81 o 
   7   0   4       73.29       57.68     12.15 o 
   8   0   4       39.28       67.06     23.29 o 
   9   0   4       62.77      182.45     31.59 o 
  -9   1   4        2.87       -6.21      7.64 o 
  -8   1   4      902.19      817.35     26.37 o 
  -7   1   4        4.59       60.80      7.67 o 
  -6   1   4       46.45       42.86      8.00 o 
  -5   1   4      169.85      209.71     17.70 o 
  -4   1   4      813.94      717.62     26.93 o 
  -2   1   4     2132.38     1645.88     36.18 o 
  -1   1   4    67324.79    95601.51   1661.01 o 
   0   1   4      519.82      524.51     12.05 o 
   2   1   4     1116.88      970.81     24.92 o 
   3   1   4        0.18        9.75      4.51 o 
   4   1   4      557.00      472.46     16.00 o 
   5   1   4        1.10       -0.47      3.82 o 
   6   1   4      326.17      299.18     14.72 o 
   7   1   4       97.52      166.54     13.07 o 
   8   1   4        9.23      122.95     18.67 o 
   9   1   4      146.71       91.81     19.67 o 
  -9   2   4       22.16       15.72      8.48 o 
  -8   2   4      125.62      153.64     26.95 o 
  -7   2   4       47.02       58.47      8.36 o 
  -6   2   4      352.86      311.46     14.17 o 
  -5   2   4      220.18      185.79     10.47 o 
  -4   2   4      111.58      256.01      9.16 o 
  -3   2   4        7.07       14.38      3.37 o 
  -2   2   4      686.96      503.22     15.31 o 
  -1   2   4    10024.62     8860.87    167.28 o 
   0   2   4       69.43       97.81      5.66 o 
   1   2   4      251.11      212.58     10.17 o 
   2   2   4       79.47       85.27      3.99 o 
   3   2   4      292.50      309.18     25.44 o 
   4   2   4      386.55      327.11      8.88 o 
   5   2   4       83.85      114.03      5.72 o 
   6   2   4     1398.53     1229.94     33.85 o 
   7   2   4        0.18       36.26      7.16 o 
   8   2   4        7.24      146.11     20.49 o 
   9   2   4       11.79       28.78     15.96 o 
  -9   3   4      150.56      122.13     12.74 o 
  -8   3   4      449.93      485.46     24.53 o 
  -7   3   4        9.08      426.82     36.62 o 
  -6   3   4      143.84      178.99     19.41 o 
  -5   3   4       82.71      129.20     22.71 o 
  -4   3   4      602.90      611.15     18.06 o 
  -3   3   4      142.38      443.85     25.76 o 
  -2   3   4      163.08      139.93      5.86 o 
  -1   3   4     4429.38     3822.68     74.00 o 
   0   3   4        9.33       13.89      3.21 o 
   1   3   4      634.09      533.48     38.03 o 
   2   3   4      150.46      122.94      5.24 o 
   3   3   4      606.57      885.92     22.75 o 
   4   3   4     1672.21     1572.53     30.46 o 
   5   3   4       39.22       57.54      4.63 o 
   6   3   4      399.72      313.34     15.41 o 
   7   3   4        0.06        1.24      5.21 o 
   8   3   4       61.89       64.72     11.99 o 
  -9   4   4        0.01       -5.59      7.63 o 
  -8   4   4       42.37       32.56      8.54 o 
  -7   4   4       67.50       92.45      9.90 o 
  -6   4   4       97.71      101.13      9.76 o 
  -5   4   4      557.63      533.48     17.89 o 
  -4   4   4      159.09      172.27      8.49 o 
  -3   4   4      910.41      921.42     34.23 o 
  -2   4   4       13.19        7.34      3.07 o 
  -1   4   4      114.61       86.94      5.30 o 
   0   4   4      292.83      407.04     12.90 o 
   1   4   4      181.93      180.82      8.39 o 
   2   4   4      449.53      362.53     11.16 o 
   3   4   4      570.75      595.22     14.03 o 
   4   4   4      182.62      221.16      7.96 o 
   5   4   4      161.31      183.59      7.76 o 
   6   4   4     1132.51      909.96     27.41 o 
   7   4   4       24.91       27.83     10.25 o 
   8   4   4       29.58       30.37     10.94 o 
  -8   5   4      120.41      108.43     12.57 o 
  -7   5   4      394.03      653.84     22.32 o 
  -6   5   4       98.25       95.55      8.35 o 
  -5   5   4       28.95       32.57      5.61 o 
  -4   5   4        0.13       71.12      6.37 o 
  -3   5   4      142.76      821.42     30.96 o 
  -2   5   4       15.92       14.62      3.35 o 
  -1   5   4      211.18      194.26     13.81 o 
   0   5   4      479.53      681.91     15.00 o 
   1   5   4     1151.52     1005.87     20.75 o 
   2   5   4     2065.60     1834.64     37.86 o 
   3   5   4      957.17      762.97     19.17 o 
   4   5   4       59.26      152.76      7.11 o 
   5   5   4      136.52      134.63      7.29 o 
   6   5   4      374.82      309.98     15.53 o 
   7   5   4       73.47       99.61     18.68 o 
   8   5   4       39.93       81.56     13.57 o 
  -8   6   4       82.38       86.95     11.02 o 
  -7   6   4      544.73      481.73     19.07 o 
  -6   6   4      115.85      107.66      9.07 o 
  -5   6   4      152.99      127.73      9.33 o 
  -4   6   4      196.22      238.59     11.13 o 
  -3   6   4      298.85      302.14      9.57 o 
  -2   6   4      303.40      231.71      8.12 o 
  -1   6   4      119.13      112.17      9.26 o 
   0   6   4      385.91      561.74     13.47 o 
   1   6   4       22.47       34.19      4.07 o 
   2   6   4      282.69      253.85      9.15 o 
   3   6   4        2.82        7.65      3.95 o 
   4   6   4       56.20       58.35      6.35 o 
   5   6   4        0.13       19.02      6.53 o 
   6   6   4       21.22       10.99      7.00 o 
   7   6   4        6.77      186.76     64.65 o 
   8   6   4       28.87       46.82     12.70 o 
  -8   7   4        0.18       18.06      9.35 o 
  -7   7   4      250.53      229.55     14.34 o 
  -6   7   4       89.59       96.47     10.59 o 
  -5   7   4       77.35      104.96      8.49 o 
  -4   7   4      959.47      778.89     20.61 o 
  -3   7   4       16.71       51.35      9.92 o 
  -2   7   4     1054.20      797.83     17.98 o 
  -1   7   4        2.69       16.52      5.69 o 
   0   7   4     1175.19     1586.78     31.26 o 
   1   7   4      249.62      222.84     13.01 o 
   2   7   4      364.15      299.08     10.06 o 
   3   7   4        3.28        3.01      3.95 o 
   4   7   4      338.44      360.51     12.68 o 
   5   7   4      662.53      546.58     15.16 o 
   6   7   4       69.78       68.23      9.27 o 
   7   7   4        0.07       42.84     11.67 o 
   8   7   4      166.09      257.25     29.05 o 
  -8   8   4        0.00        2.58      8.83 o 
  -7   8   4      154.58      135.93     12.78 o 
  -6   8   4        6.26        3.92      6.48 o 
  -5   8   4      181.21      458.13     33.22 o 
  -4   8   4        5.47      391.35     13.94 o 
  -3   8   4       93.34       81.53      6.34 o 
  -2   8   4      388.32      327.81     12.01 o 
  -1   8   4       30.29       23.34      4.32 o 
   0   8   4      229.93      255.67     10.11 o 
   1   8   4      106.88       89.31      6.38 o 
   2   8   4       24.67       13.87      4.59 o 
   3   8   4      474.26      371.74     12.16 o 
   4   8   4     1576.29     1368.71     29.30 o 
   5   8   4        8.14       10.95      4.72 o 
   6   8   4        9.09        9.70      7.52 o 
   7   8   4      143.90      125.83     15.68 o 
  -7   9   4       74.48       74.78      9.88 o 
  -6   9   4      359.70      336.43     16.06 o 
  -5   9   4      229.16      266.04     15.40 o 
  -4   9   4        0.63        3.06      5.83 o 
  -3   9   4     1541.42     1248.94     29.30 o 
  -2   9   4      534.12      394.01     12.23 o 
  -1   9   4       69.47       72.24      5.79 o 
   0   9   4      183.36      231.88      9.54 o 
   1   9   4      170.25      149.23      8.76 o 
   2   9   4       19.35       15.47      4.74 o 
   3   9   4       11.62       23.92      5.46 o 
   4   9   4        1.89      496.96     14.85 o 
   5   9   4      281.67      253.71     11.87 o 
   6   9   4        1.78        8.54      9.94 o 
   7   9   4       12.44       83.84     13.88 o 
  -7  10   4       19.70       14.57      7.82 o 
  -6  10   4       11.32       13.49      7.34 o 
  -5  10   4        4.99        5.75      6.53 o 
  -4  10   4       48.09      310.41     14.84 o 
  -3  10   4      109.05      115.24      8.63 o 
  -2  10   4       10.46        6.81      6.30 o 
  -1  10   4      352.67      421.17     34.46 o 
   0  10   4       33.96       24.26      5.21 o 
   1  10   4      768.64      627.85     29.18 o 
   2  10   4      135.57      111.28      8.64 o 
   3  10   4        8.30       85.60     16.04 o 
   4  10   4      481.22      402.41     16.68 o 
   5  10   4       16.26       15.76      6.40 o 
   6  10   4       67.97       72.90     13.05 o 
  -6  11   4      379.42      339.50     29.44 o 
  -5  11   4       56.35       74.05      9.50 o 
  -4  11   4        1.83      104.05     11.08 o 
  -3  11   4     1210.79      879.65     23.46 o 
  -2  11   4       24.19       29.07      7.34 o 
  -1  11   4      299.71      248.14     17.03 o 
   0  11   4      218.64      274.55     12.44 o 
   1  11   4      108.89      109.76      7.72 o 
   2  11   4       99.43      112.00      8.12 o 
   3  11   4        2.75        3.09      5.74 o 
   4  11   4        2.21        5.82      5.81 o 
   5  11   4        3.33       -4.71      6.04 o 
   6  11   4        8.93       20.11     18.33 o 
  -6  12   4       62.47       68.72      9.82 o 
  -5  12   4       57.31       54.67      9.29 o 
  -4  12   4       41.90       85.92     16.39 o 
  -3  12   4      344.98      280.80     14.81 o 
  -2  12   4       69.37       72.15      9.26 o 
  -1  12   4        0.06       26.91     12.39 o 
   0  12   4      265.91      312.54     13.52 o 
   1  12   4      818.96      599.36     18.67 o 
   2  12   4       69.58       56.84      6.84 o 
   3  12   4        4.95       60.83     10.42 o 
   4  12   4      118.70      218.85     11.43 o 
   5  12   4        5.59       18.88     10.45 o 
  -5  13   4      228.75      178.59     13.93 o 
  -4  13   4       53.36       33.19      8.08 o 
  -3  13   4       94.91       98.84     10.50 o 
  -2  13   4       24.65       25.99      8.53 o 
  -1  13   4       11.47       12.28      6.91 o 
   0  13   4        0.01       -8.27      5.51 o 
   1  13   4       98.27       88.06      8.97 o 
   2  13   4       65.27       64.93      8.43 o 
   3  13   4       21.24       27.95      7.13 o 
   4  13   4       38.30       94.60      8.97 o 
  -4  14   4        1.81        3.87      7.25 o 
  -3  14   4      135.57      126.46     11.89 o 
  -2  14   4      409.06      360.91     18.25 o 
  -1  14   4        0.76       39.44     12.27 o 
   0  14   4       11.01        9.67      6.42 o 
   1  14   4      318.68      260.56     14.40 o 
   2  14   4        0.01        1.86      5.89 o 
   3  14   4       51.14       57.67      8.44 o 
  -2  15   4        5.26        1.87      7.62 o 
  -1  15   4        8.67        6.74      6.81 o 
   0  15   4       88.02      131.70     11.25 o 
   1  15   4       11.43        3.06      6.73 o 
   2  15   4       17.29       -1.21      6.68 o 
  -9   1   5       12.36       15.58      8.66 o 
  -8   1   5        6.98        2.78      7.23 o 
  -7   1   5      124.91      171.87     12.00 o 
  -6   1   5        2.00        9.31      6.24 o 
  -5   1   5        2.31        3.36      5.01 o 
  -4   1   5        8.94      301.71     12.01 o 
  -3   1   5       85.49       71.02      5.57 o 
  -2   1   5      970.89      676.22     14.27 o 
  -1   1   5      656.18      487.25     11.12 o 
   0   1   5      110.38      144.94      5.63 o 
   1   1   5      241.12      254.82      7.26 o 
   2   1   5       21.02       22.24      4.85 o 
   3   1   5      234.20      254.73     15.61 o 
   4   1   5       78.53      114.80      8.68 o 
   5   1   5      576.37      446.89     17.22 o 
   6   1   5      200.13      145.21     11.46 o 
   7   1   5      274.61      266.76     14.80 o 
   8   1   5        3.41        9.09      9.85 o 
  -9   2   5        0.00      -11.98      7.99 o 
  -8   2   5      278.37      294.01     17.20 o 
  -7   2   5      117.76      140.18     12.63 o 
  -6   2   5       25.12       44.65      7.54 o 
  -5   2   5      486.63      460.81     15.47 o 
  -4   2   5       64.76      210.61      8.39 o 
  -3   2   5      358.56      357.55     14.39 o 
  -2   2   5     4648.42     3761.32     67.35 o 
  -1   2   5      497.18      413.29     11.02 o 
   0   2   5       42.76       52.15      3.74 o 
   1   2   5      121.14      114.16      5.13 o 
   2   2   5     1017.95      842.98     17.19 o 
   3   2   5       33.57       62.44      6.65 o 
   4   2   5       11.88        6.71      5.44 o 
   5   2   5      168.24      132.29     10.09 o 
   6   2   5      238.41      219.95     13.19 o 
   7   2   5      216.89      138.36     11.38 o 
   8   2   5        0.34       63.27     11.81 o 
  -9   3   5        0.17      -12.38      8.26 o 
  -8   3   5       27.54       42.49      8.79 o 
  -7   3   5       79.85       87.67      9.59 o 
  -6   3   5       10.60       12.08      6.33 o 
  -5   3   5      434.19      404.45     13.08 o 
  -4   3   5      308.83     1024.97     32.85 o 
  -3   3   5     1052.33     1038.82     29.01 o 
  -2   3   5       92.13       91.90      4.56 o 
  -1   3   5      482.34      333.13     10.03 o 
   0   3   5      670.83      806.51     16.50 o 
   1   3   5       98.42       85.92     12.10 o 
   2   3   5      644.95      509.98     13.69 o 
   3   3   5       88.52       89.67     15.29 o 
   4   3   5       17.77       20.29      3.82 o 
   5   3   5      120.76      112.47      9.77 o 
   6   3   5      219.96      177.65     12.82 o 
   7   3   5       49.10       49.17      8.55 o 
   8   3   5        9.49       52.33     11.58 o 
  -9   4   5      205.62      183.86     15.08 o 
  -8   4   5        3.23        2.31      8.81 o 
  -7   4   5      120.11      254.09     15.38 o 
  -6   4   5        7.02       10.77      5.90 o 
  -5   4   5      258.90      278.00     14.69 o 
  -4   4   5      134.63      191.95      9.11 o 
  -3   4   5      333.39      440.71     27.88 o 
  -2   4   5      276.41      252.81      9.06 o 
  -1   4   5       17.75       16.15      7.03 o 
   0   4   5      495.91      580.95     14.56 o 
   1   4   5     2179.03     1787.42     37.65 o 
   2   4   5      558.65      492.31     12.00 o 
   3   4   5        0.02       11.94      4.29 o 
   4   4   5      330.97      304.52      9.40 o 
   5   4   5      110.99      106.05      9.64 o 
   6   4   5       72.39       57.38      8.73 o 
   7   4   5       79.25       73.79      9.39 o 
   8   4   5       13.39       28.67     11.27 o 
  -8   5   5      807.52      649.08     23.61 o 
  -7   5   5       61.84      107.68     14.82 o 
  -6   5   5       77.52       70.55      8.61 o 
  -5   5   5      216.66      248.38     10.88 o 
  -4   5   5      202.13      204.37      9.59 o 
  -3   5   5       46.68      411.90     43.25 o 
  -2   5   5       16.82       15.77      4.02 o 
  -1   5   5      751.39      667.81     16.57 o 
   0   5   5     1149.53     1487.48     31.47 o 
   1   5   5       12.07       10.03      6.54 o 
   2   5   5        0.71       -3.11      2.89 o 
   3   5   5       77.67       79.33      5.30 o 
   4   5   5        1.99       42.38      5.49 o 
   5   5   5        0.09        9.61      7.45 o 
   6   5   5      171.78      164.06     12.10 o 
   7   5   5       71.19       89.13     13.10 o 
   8   5   5       16.83       54.93     12.90 o 
  -8   6   5       51.12      104.67     13.10 o 
  -7   6   5      113.41      117.03     12.69 o 
  -6   6   5      100.32       96.37      8.60 o 
  -5   6   5      635.53      526.14     16.22 o 
  -4   6   5        7.57       49.00      6.18 o 
  -3   6   5       82.51       62.74      5.20 o 
  -2   6   5      293.65      279.07     11.37 o 
  -1   6   5      223.59      257.08     11.40 o 
   0   6   5     1472.29     2115.95     44.47 o 
   1   6   5      238.45      219.74     18.15 o 
   2   6   5      656.45      593.88     14.52 o 
   4   6   5      540.43      412.04     12.13 o 
   5   6   5        0.97        4.68      5.11 o 
   6   6   5      504.12      414.53     17.94 o 
   7   6   5        0.27       36.48     12.37 o 
   8   6   5       51.93       62.68     13.55 o 
  -8   7   5       45.67       79.54     12.55 o 
  -7   7   5      331.42      293.60     18.35 o 
  -6   7   5      143.57      149.34     11.69 o 
  -5   7   5       20.33       57.49      8.72 o 
  -4   7   5       63.01      261.59     11.42 o 
  -3   7   5        0.27        0.25      3.64 o 
  -2   7   5      134.94      149.64      9.16 o 
  -1   7   5       13.29       30.76      4.78 o 
   0   7   5      719.87      891.19     19.54 o 
   1   7   5      238.92      240.24      8.95 o 
   2   7   5        5.25        1.50      3.45 o 
   3   7   5        1.23        1.50      4.02 o 
   4   7   5        1.01        4.20      3.88 o 
   5   7   5      493.88      369.30     14.02 o 
   6   7   5        4.46        9.97      7.58 o 
   7   7   5       44.61       45.63     12.20 o 
  -8   8   5       14.77       56.25     11.57 o 
  -7   8   5       53.62       37.22      8.58 o 
  -6   8   5        0.24        3.05      6.51 o 
  -5   8   5       51.42       35.21      7.68 o 
  -4   8   5       21.54      829.53     24.70 o 
  -3   8   5       48.86      210.17     48.20 o 
  -2   8   5      459.01      343.05     12.36 o 
  -1   8   5       12.86       17.15      4.07 o 
   0   8   5      290.13      402.83     11.79 o 
   1   8   5      136.46      113.18     10.87 o 
   2   8   5       93.93      113.63      7.15 o 
   3   8   5     1523.54     1328.56     30.52 o 
   4   8   5      332.13      376.20     12.57 o 
   5   8   5      181.06      155.18     10.03 o 
   6   8   5       11.40       13.03      7.90 o 
   7   8   5        5.94       56.72     12.81 o 
  -7   9   5      373.08      322.12     17.87 o 
  -6   9   5      965.00      738.40     24.46 o 
  -5   9   5        6.09       27.23      7.57 o 
  -4   9   5      940.08      813.20     24.93 o 
  -3   9   5       12.64        9.08      5.08 o 
  -2   9   5       24.95       21.85      5.62 o 
  -1   9   5      319.12      253.95     12.96 o 
   0   9   5       11.30       18.70      4.97 o 
   1   9   5        2.82       20.62      5.96 o 
   2   9   5      560.20      452.71     13.75 o 
   3   9   5      197.00      242.79     10.63 o 
   4   9   5       33.24       21.91      7.08 o 
   5   9   5       18.02       18.16      6.36 o 
   6   9   5       14.76       -0.55      7.89 o 
   7   9   5        4.88       30.79     12.19 o 
  -7  10   5       16.56       15.13      7.89 o 
  -6  10   5      443.11      375.53     28.74 o 
  -5  10   5        0.46        6.46      6.63 o 
  -4  10   5        7.10      253.14     14.78 o 
  -3  10   5      395.80      353.88     13.71 o 
  -2  10   5      230.63      208.83     11.34 o 
  -1  10   5        0.00       20.08     15.94 o 
   0  10   5       39.44       55.74      7.00 o 
   1  10   5      495.31      389.72     13.98 o 
   2  10   5      110.80      107.80      9.08 o 
   3  10   5      739.43      722.98     18.82 o 
   4  10   5       23.23      338.92     14.95 o 
   5  10   5       92.07       75.35     10.10 o 
   6  10   5        2.35        8.85     10.08 o 
  -6  11   5       18.89       12.17      7.49 o 
  -5  11   5       58.33       36.36      8.27 o 
  -4  11   5        4.40       14.26      7.85 o 
  -3  11   5       10.87       -0.15      5.50 o 
  -2  11   5      663.70      514.35     16.90 o 
  -1  11   5      310.39      346.40     27.22 o 
   0  11   5       46.29       75.09      7.96 o 
   1  11   5      416.20      414.87     14.91 o 
   2  11   5      185.50      148.42     11.30 o 
   3  11   5      225.73      323.83     14.50 o 
   4  11   5       32.69      103.76      8.51 o 
   5  11   5      140.95      138.19     12.29 o 
   6  11   5       28.43       26.32     11.35 o 
  -5  12   5       20.15       24.06      8.18 o 
  -4  12   5      241.10      232.73     15.10 o 
  -3  12   5      325.35      307.43     17.02 o 
  -2  12   5      101.98      102.11      9.06 o 
  -1  12   5       10.75       13.95      6.10 o 
   0  12   5      675.46      751.98     28.38 o 
   1  12   5        3.16        4.26      5.68 o 
   2  12   5       16.82       10.00      6.14 o 
   3  12   5      137.03      128.12     11.50 o 
   4  12   5       15.15      269.15     18.51 o 
   5  12   5       16.48        1.91     13.00 o 
  -5  13   5        1.91        0.17      7.00 o 
  -4  13   5       91.93       97.49     10.82 o 
  -3  13   5       12.89       19.34      7.48 o 
  -2  13   5      152.97      148.61     11.03 o 
  -1  13   5       94.37      118.33     16.91 o 
   0  13   5       36.25       52.63      7.76 o 
   1  13   5      411.11      349.46     14.68 o 
   2  13   5      422.30      325.19     18.18 o 
   3  13   5       24.22       26.27      7.20 o 
   4  13   5       16.17      229.17     13.25 o 
  -3  14   5       43.11       66.27      9.63 o 
  -2  14   5        1.09        3.12      5.51 o 
  -1  14   5        0.95        5.05      6.22 o 
   0  14   5      101.99      124.28     13.04 o 
   1  14   5       42.11       27.27      7.15 o 
   2  14   5        9.24       -4.70      6.31 o 
   3  14   5        8.30        6.32      6.59 o 
  -2  15   5        1.67       -1.65      9.66 o 
  -1  15   5       55.67       38.77      9.93 o 
   0  15   5       13.78       17.69      7.18 o 
   1  15   5       31.77       35.61      7.77 o 
  -9   0   6      865.17      781.75     77.48 o 
  -8   0   6       78.18       76.99     26.94 o 
  -7   0   6       12.30       30.44     10.14 o 
  -6   0   6     1487.45     1183.63     62.33 o 
  -5   0   6       28.66       29.18      9.24 o 
  -4   0   6       71.83       67.21     12.49 o 
  -3   0   6       18.16        5.06      3.87 o 
  -2   0   6      950.11      753.87     22.47 o 
  -1   0   6     2522.69     2177.24     76.80 o 
   0   0   6       36.46       75.39      6.37 o 
   1   0   6      429.07      708.66     51.77 o 
   2   0   6      245.13      222.20     17.97 o 
   3   0   6     2228.87     2100.37     71.73 o 
   4   0   6      219.05      255.08     18.48 o 
   5   0   6       88.59       74.50     12.63 o 
   6   0   6        0.00      -20.89     14.68 o 
   7   0   6        6.47       15.39     10.97 o 
   8   0   6        5.11       58.85     13.68 o 
  -9   1   6        8.79       16.79      8.43 o 
  -8   1   6      228.98      223.36     15.01 o 
  -7   1   6      312.13      340.97     15.39 o 
  -6   1   6       23.32       16.90      6.76 o 
  -5   1   6      140.54      227.08     16.95 o 
  -4   1   6       97.86      120.47      6.80 o 
  -3   1   6      289.08      331.17     10.42 o 
  -2   1   6     2865.92     2307.83     42.42 o 
  -1   1   6      152.06      160.40      6.07 o 
   0   1   6      705.01      839.72     17.16 o 
   1   1   6      113.86      120.10      5.17 o 
   2   1   6       18.51       27.77      3.68 o 
   3   1   6       74.35       85.36     11.64 o 
   4   1   6      193.13      288.25     13.71 o 
   5   1   6       94.40      105.86      9.53 o 
   6   1   6        0.05       -4.53      6.57 o 
   7   1   6        3.03       57.72     11.83 o 
   8   1   6        4.81       -0.38      9.92 o 
  -9   2   6      188.07      214.00     20.12 o 
  -8   2   6      210.29      230.74     16.86 o 
  -7   2   6      117.77      113.43     10.76 o 
  -6   2   6      521.76      524.07     19.86 o 
  -5   2   6       59.84       69.22      6.24 o 
  -4   2   6        1.57       -0.68      3.49 o 
  -3   2   6       34.27       46.18      4.48 o 
  -2   2   6      489.35      377.91      9.81 o 
  -1   2   6        0.49       -0.28      2.62 o 
   0   2   6      288.01      309.26     10.75 o 
   1   2   6       39.91       37.33      3.52 o 
   2   2   6     1051.72      825.97     17.10 o 
   3   2   6     2840.98     2516.70     59.85 o 
   4   2   6      122.31      116.11      9.35 o 
   5   2   6        8.23        8.61      6.70 o 
   6   2   6      813.09      599.82     21.49 o 
   7   2   6        7.85        7.50      7.49 o 
   8   2   6       59.81       67.40     14.84 o 
  -9   3   6        1.63        1.55      8.11 o 
  -8   3   6        7.19       41.53     10.18 o 
  -7   3   6        0.64        0.88      6.52 o 
  -6   3   6       54.89       44.78      7.77 o 
  -5   3   6        7.46        9.17      3.92 o 
  -4   3   6       24.90       28.11      4.54 o 
  -3   3   6      319.00      270.50      9.48 o 
  -2   3   6       17.53       16.08      2.86 o 
  -1   3   6     1022.14      889.71     20.23 o 
   0   3   6        0.71        1.15      3.13 o 
   1   3   6      377.22      328.08     37.87 o 
   2   3   6      404.47      317.16      9.04 o 
   3   3   6        6.88       53.30     10.03 o 
   4   3   6       64.06       83.60      5.95 o 
   5   3   6       13.79       12.43      7.10 o 
   6   3   6      419.76      330.06     16.29 o 
   7   3   6        0.44       14.23     10.80 o 
   8   3   6        1.12       -0.55     10.40 o 
  -8   4   6       44.90       71.30     10.66 o 
  -7   4   6        0.61       23.84      7.60 o 
  -6   4   6      342.61      291.22     25.92 o 
  -5   4   6      365.20      313.91     13.85 o 
  -4   4   6       97.77      240.08     11.28 o 
  -3   4   6      125.00      139.70      8.05 o 
  -2   4   6        4.82        0.32      3.36 o 
  -1   4   6       93.53       73.06      5.34 o 
   0   4   6      152.35      232.01      8.72 o 
   1   4   6      256.99      230.13      7.70 o 
   2   4   6       45.64       34.38      3.85 o 
   3   4   6       13.34       35.21     12.84 o 
   4   4   6       24.52       35.86      5.06 o 
   5   4   6     1056.54      919.64     27.77 o 
   6   4   6     1379.05     1125.19     32.84 o 
   7   4   6       54.06       81.44     10.07 o 
   8   4   6        5.65      -12.63     15.20 o 
  -8   5   6      153.54      124.75     14.79 o 
  -7   5   6       76.51       83.33     11.49 o 
  -6   5   6       51.38       30.93      6.66 o 
  -5   5   6       70.96       89.92      7.83 o 
  -4   5   6       71.47       78.39      6.85 o 
  -3   5   6       66.04       62.04      4.75 o 
  -2   5   6        2.17       -0.95      3.45 o 
  -1   5   6        0.28       -3.83      3.36 o 
   0   5   6      205.58      304.79     10.50 o 
   1   5   6       23.99       28.40      3.79 o 
   2   5   6       10.97        5.11      2.37 o 
   3   5   6       13.38       17.59      3.88 o 
   4   5   6      588.86      669.48     16.19 o 
   5   5   6       69.51       60.68      9.12 o 
   6   5   6       51.94       41.81      8.65 o 
   7   5   6       13.25       20.86      8.06 o 
   8   5   6       23.17      196.13     18.40 o 
  -8   6   6       62.70       78.23     12.45 o 
  -7   6   6      544.15      413.71     20.51 o 
  -6   6   6      240.21      223.17     14.09 o 
  -5   6   6       66.72       85.72      9.18 o 
  -4   6   6        6.87      256.46     12.65 o 
  -3   6   6     1682.56     1296.63     29.06 o 
  -2   6   6      352.77      276.51     10.52 o 
  -1   6   6     1046.88      969.85     22.89 o 
   0   6   6      128.14      179.82      8.81 o 
   1   6   6      142.09      297.77     13.71 o 
   2   6   6       16.65       17.68      4.12 o 
   3   6   6      237.65      194.36      8.70 o 
   4   6   6       87.32      139.32      7.62 o 
   5   6   6      181.45      175.17     12.56 o 
   6   6   6      140.27      119.23     11.42 o 
   7   6   6        0.03       50.17     11.88 o 
   8   6   6       24.14       43.07     12.82 o 
  -8   7   6       22.16      122.44     17.84 o 
  -7   7   6       72.98       75.31     16.85 o 
  -6   7   6       16.14       14.02      7.06 o 
  -5   7   6        2.18       36.06      9.34 o 
  -4   7   6        7.64       -6.02      5.62 o 
  -3   7   6       10.09        4.87      4.73 o 
  -2   7   6      990.81      745.44     21.75 o 
  -1   7   6      813.38      701.70     18.48 o 
   0   7   6      301.48      390.84     12.85 o 
   1   7   6       25.29       36.31      5.57 o 
   2   7   6      855.10      703.34     17.10 o 
   3   7   6      181.95      184.72      8.83 o 
   4   7   6      138.68      176.51      8.91 o 
   5   7   6        2.23       10.32      7.18 o 
   6   7   6       75.42       63.09      9.81 o 
   7   7   6        0.53       12.24     13.81 o 
  -7   8   6       27.70       63.28     10.67 o 
  -6   8   6      115.73      117.84     11.01 o 
  -5   8   6       20.18       32.33      7.43 o 
  -4   8   6      181.53      309.69     24.75 o 
  -3   8   6      157.77      851.06     33.41 o 
  -2   8   6      666.69      549.11     16.31 o 
  -1   8   6      669.74      592.61     17.04 o 
   0   8   6      572.66      771.99     20.19 o 
   1   8   6       40.65       52.59      8.67 o 
   2   8   6       41.76       52.42      5.76 o 
   3   8   6      572.15      705.14     19.19 o 
   4   8   6       79.39      155.18      8.73 o 
   5   8   6      322.48      279.33     15.76 o 
   6   8   6        0.01        1.89      8.00 o 
   7   8   6        2.34       38.05     12.28 o 
  -7   9   6      202.91      207.87     20.99 o 
  -6   9   6      199.18      181.97     13.26 o 
  -5   9   6        7.53       16.31      7.16 o 
  -4   9   6        0.44        7.26      6.47 o 
  -3   9   6      161.49      183.66     18.30 o 
  -2   9   6       36.59       36.44      6.28 o 
  -1   9   6     1060.12      819.25     24.28 o 
   0   9   6      432.03      533.58     18.72 o 
   1   9   6        1.16       13.70     11.02 o 
   2   9   6        8.06       11.09      5.61 o 
   3   9   6     1311.45     1067.52     24.44 o 
   4   9   6       12.81      173.27     11.30 o 
   5   9   6        0.69       10.58      8.75 o 
   6   9   6       37.23       11.65      8.44 o 
  -6  10   6       55.52       42.20      8.94 o 
  -5  10   6        2.03        6.60      6.83 o 
  -4  10   6      566.83      512.32     19.42 o 
  -3  10   6      359.74      523.53     25.35 o 
  -2  10   6      151.28      150.80      9.85 o 
  -1  10   6      282.45      486.34     33.62 o 
   0  10   6      514.34      695.83     22.32 o 
   1  10   6     2188.90     1646.13     37.32 o 
   2  10   6      234.01      194.48     12.80 o 
   3  10   6        3.11       16.78      5.74 o 
   4  10   6      703.09      604.37     21.50 o 
   5  10   6       80.20       81.82     10.63 o 
   6  10   6       21.67        7.06      8.21 o 
  -6  11   6      219.22      218.68     15.37 o 
  -5  11   6       17.95       31.16      8.02 o 
  -4  11   6      132.96      142.21     12.32 o 
  -3  11   6      491.24      464.44     18.43 o 
  -2  11   6        3.94        4.62      5.42 o 
  -1  11   6       90.86      101.08      9.20 o 
   0  11   6        0.45       -2.19      5.41 o 
   1  11   6      157.28      161.21     12.97 o 
   2  11   6        3.26        2.88      5.64 o 
   3  11   6      439.55      352.30     14.31 o 
   4  11   6       22.56      125.61      9.86 o 
   5  11   6        1.12       15.14      8.90 o 
  -5  12   6        0.43       -9.64      6.42 o 
  -4  12   6      469.71      383.13     17.28 o 
  -3  12   6        8.61       27.70      6.69 o 
  -2  12   6      103.62      112.43      9.49 o 
  -1  12   6       56.92      349.64     33.27 o 
   0  12   6        5.75       15.87      6.10 o 
   1  12   6      816.79      624.69     19.44 o 
   2  12   6       74.25       86.18     10.08 o 
   3  12   6        4.83       75.44     17.07 o 
   4  12   6       16.52       15.32      6.83 o 
   5  12   6        3.78        3.79     10.06 o 
  -4  13   6      442.95      372.62     17.98 o 
  -3  13   6        0.13       -3.80      5.74 o 
  -2  13   6        0.26       -3.82      5.35 o 
  -1  13   6       79.66       74.20      8.54 o 
   0  13   6        1.94        1.93      6.04 o 
   1  13   6        5.31       19.88      6.60 o 
   2  13   6        3.44        2.52      6.04 o 
   3  13   6       53.23       52.14      9.38 o 
   4  13   6       20.04       23.57     12.08 o 
  -3  14   6       46.44       33.93      8.23 o 
  -2  14   6       34.12       56.63      8.14 o 
  -1  14   6       79.00      124.74     11.40 o 
   0  14   6       53.33       92.40      9.75 o 
   1  14   6      140.09      134.59     12.05 o 
   2  14   6       48.99       24.42      7.62 o 
   3  14   6       11.88       20.84      7.25 o 
   0  15   6       52.53       44.93      8.54 o 
  -9   1   7       72.82       88.42     17.75 o 
  -8   1   7       27.33       21.28      8.19 o 
  -7   1   7      100.49      185.46     18.43 o 
  -6   1   7      103.15       79.54      9.14 o 
  -5   1   7      569.70      478.76     18.46 o 
  -4   1   7      231.39      279.43     12.35 o 
  -3   1   7       83.53       89.66      4.96 o 
  -2   1   7     4008.29     3343.20     60.72 o 
  -1   1   7        1.15       11.36      3.18 o 
   0   1   7        0.00        3.89      3.20 o 
   1   1   7      234.77      200.88      7.42 o 
   2   1   7     1366.25     1159.47     22.86 o 
   3   1   7      461.61      424.75     16.18 o 
   4   1   7      204.13      164.21     11.19 o 
   5   1   7      450.70      382.58     17.01 o 
   6   1   7       23.51       12.88      7.77 o 
   7   1   7      165.76      145.51     12.15 o 
   8   1   7       75.97       63.45     10.42 o 
  -8   2   7      185.39      168.03     13.35 o 
  -7   2   7        0.04       25.43      7.26 o 
  -6   2   7      358.93      351.98     15.70 o 
  -5   2   7      171.39      169.35     10.12 o 
  -4   2   7        5.60       84.00      9.10 o 
  -2   2   7      731.51      590.12     13.68 o 
  -1   2   7      508.72      493.15     11.91 o 
   0   2   7       57.14       80.55      5.82 o 
   1   2   7      223.11      284.58     15.63 o 
   2   2   7     1154.06     1031.63     21.01 o 
   4   2   7      779.53      621.78     21.04 o 
   5   2   7      358.57      337.43     16.19 o 
   6   2   7        3.60        7.58      7.12 o 
   7   2   7        1.44       20.35      9.67 o 
   8   2   7       36.75       45.63     12.97 o 
  -8   3   7       76.41       77.02     11.83 o 
  -7   3   7       44.55       33.13      8.20 o 
  -6   3   7       80.16       79.33     11.17 o 
  -5   3   7       48.73       60.38      6.64 o 
  -4   3   7       61.36       68.41      5.80 o 
  -3   3   7      316.31      266.62      8.42 o 
  -2   3   7     1584.78     1337.68     28.82 o 
  -1   3   7        0.99        4.75      3.39 o 
   0   3   7      201.53      263.76      8.41 o 
   1   3   7      182.95      185.35      8.53 o 
   2   3   7     1379.52     1288.29     25.64 o 
   3   3   7      233.52      228.62      7.57 o 
   4   3   7       10.64      113.55      9.90 o 
   5   3   7     2273.33     1877.30     48.54 o 
   6   3   7       39.98       36.68      8.53 o 
   7   3   7       78.56       80.39     10.78 o 
   8   3   7       26.18       60.12     13.35 o 
  -8   4   7       14.69       29.20     10.40 o 
  -7   4   7        9.39       21.31     13.57 o 
  -6   4   7       29.71       43.52      7.90 o 
  -5   4   7      589.83      779.47     52.80 o 
  -4   4   7        8.16       27.22      5.20 o 
  -3   4   7      505.76      399.93     10.81 o 
  -2   4   7       21.03       15.60      4.06 o 
  -1   4   7      412.89      302.82     10.48 o 
   0   4   7      657.89      863.78     20.30 o 
   1   4   7       31.93       40.87      9.52 o 
   2   4   7      408.14      382.51     11.95 o 
   3   4   7      187.36      213.47      8.86 o 
   4   4   7      634.55      503.77     18.98 o 
   5   4   7      656.62      624.72     22.26 o 
   6   4   7      576.36      396.67     17.90 o 
   7   4   7       22.52        4.46      7.76 o 
   8   4   7        6.46       34.03     12.33 o 
  -8   5   7       93.18       81.19     12.66 o 
  -7   5   7       56.45       74.28     17.30 o 
  -6   5   7        2.51       -8.27      6.71 o 
  -5   5   7        0.02        0.76      5.78 o 
  -4   5   7      265.80      523.06     17.49 o 
  -3   5   7       76.46       65.24      6.81 o 
  -2   5   7      315.78      245.12     11.11 o 
  -1   5   7      223.57      197.03      9.14 o 
   0   5   7      531.20      638.95     16.61 o 
   1   5   7       15.34       19.96      4.58 o 
   2   5   7      497.05      434.76     11.86 o 
   3   5   7       83.25       93.97      7.15 o 
   4   5   7      118.47      126.29     10.53 o 
   5   5   7       82.91       82.52      9.87 o 
   6   5   7       29.78       25.59      8.37 o 
   7   5   7        1.02        4.97      7.99 o 
  -8   6   7       43.34       62.63     11.83 o 
  -7   6   7      108.70       81.55     12.16 o 
  -6   6   7      132.36      120.77     10.57 o 
  -5   6   7       93.77      111.66      9.94 o 
  -4   6   7      137.54      160.94     11.12 o 
  -3   6   7      157.46      153.47      9.24 o 
  -2   6   7      148.94      141.90      8.29 o 
  -1   6   7      440.37      338.59     11.93 o 
   0   6   7      130.94      198.04      9.43 o 
   1   6   7       24.47       36.05      9.61 o 
   2   6   7      388.83      291.57     11.38 o 
   3   6   7      139.71      176.19     12.58 o 
   4   6   7        0.40       31.38      6.04 o 
   5   6   7       97.34       82.36     10.00 o 
   6   6   7       61.02       35.34      8.87 o 
   7   6   7       11.40       15.74      8.67 o 
  -7   7   7       66.91       60.82     11.08 o 
  -6   7   7      326.34      307.64     16.27 o 
  -5   7   7      125.05      119.90     12.51 o 
  -4   7   7       93.55      156.07     11.37 o 
  -3   7   7       13.43       47.82      5.66 o 
  -2   7   7      401.43      347.58     12.76 o 
  -1   7   7       34.09       49.32     17.53 o 
   0   7   7       82.20      112.49      7.77 o 
   1   7   7      770.57      641.74     21.64 o 
   2   7   7       46.42       34.49      5.78 o 
   3   7   7      230.71      229.55     11.01 o 
   4   7   7      765.86      733.67     21.29 o 
   5   7   7       61.78       74.78      9.71 o 
   6   7   7        0.06        8.54      8.02 o 
   7   7   7        0.70       35.35     12.67 o 
  -7   8   7      171.51      138.50     14.65 o 
  -6   8   7      350.46      297.55     16.56 o 
  -5   8   7       65.99       84.48      9.58 o 
  -4   8   7      129.89      173.63     12.50 o 
  -3   8   7      728.47      756.28     24.48 o 
  -2   8   7      212.49      171.27     11.04 o 
  -1   8   7       21.95       10.76      5.05 o 
   0   8   7       41.58       63.59      6.89 o 
   1   8   7        0.37       -0.65      5.66 o 
   2   8   7       57.30       63.44      6.20 o 
   3   8   7      232.95      234.90     10.16 o 
   4   8   7      232.30      255.06     14.99 o 
   5   8   7      151.91      119.20     11.48 o 
   6   8   7        1.42       12.88      8.14 o 
   7   8   7      126.66      172.91     17.84 o 
  -7   9   7       64.43       47.29     10.99 o 
  -6   9   7        8.18       28.05      8.09 o 
  -5   9   7      264.81      209.92     14.28 o 
  -4   9   7      298.65      288.48     25.16 o 
  -3   9   7       32.54      624.98     39.42 o 
  -2   9   7       48.11       77.86      7.84 o 
  -1   9   7      156.69      155.67      9.83 o 
   0   9   7      138.97      199.19     10.81 o 
   1   9   7       70.13       79.20      9.09 o 
   2   9   7        2.78       25.71      6.15 o 
   3   9   7      197.20      260.56     20.53 o 
   4   9   7      695.43      630.58     19.53 o 
   5   9   7        0.74       -4.77      7.93 o 
   6   9   7       39.45       17.23      9.00 o 
  -6  10   7      516.26      415.18     18.36 o 
  -5  10   7       21.09       24.57      8.15 o 
  -4  10   7        3.02      335.54     16.11 o 
  -3  10   7       36.06       23.46      7.16 o 
  -2  10   7        8.78        9.36      7.56 o 
  -1  10   7      353.81      318.51     14.82 o 
   0  10   7      260.57      360.88     14.00 o 
   1  10   7       60.25       76.90     14.41 o 
   2  10   7      373.25      292.19     12.95 o 
   3  10   7      171.46      181.75     11.03 o 
   4  10   7      176.92      573.14     20.87 o 
   5  10   7       45.31       48.77      9.82 o 
   6  10   7        6.33       15.08      9.05 o 
  -6  11   7        4.58       -0.72      7.44 o 
  -5  11   7      108.28       62.62      9.80 o 
  -4  11   7      236.46      218.37     15.06 o 
  -3  11   7        2.83      124.16     29.60 o 
  -2  11   7      757.72      582.71     18.63 o 
  -1  11   7      136.58      136.41      9.91 o 
   0  11   7      142.94      214.35     19.41 o 
   1  11   7       28.38       40.67      6.60 o 
   2  11   7        2.20       11.17      5.80 o 
   3  11   7      241.92      198.43     12.02 o 
   4  11   7        1.60      178.96     16.35 o 
   5  11   7       42.94       59.26     11.44 o 
  -5  12   7        6.45       -3.28      7.05 o 
  -4  12   7        0.79        7.75      7.21 o 
  -3  12   7      306.84      280.79     16.53 o 
  -2  12   7        9.72       10.01      6.70 o 
  -1  12   7      365.31      310.23     14.45 o 
   0  12   7      548.12      708.20     21.24 o 
   1  12   7       64.49       91.24     11.48 o 
   2  12   7        4.16        1.19      6.03 o 
   3  12   7       84.41       90.42      9.41 o 
   4  12   7       20.98       30.59      8.71 o 
  -4  13   7        0.61       24.44      7.91 o 
  -3  13   7       14.90       17.27      6.95 o 
  -2  13   7      403.41      306.45     15.02 o 
  -1  13   7      195.36      164.77     18.33 o 
   0  13   7      260.21      310.90     14.86 o 
   1  13   7       71.12       99.02     10.02 o 
   2  13   7       19.15       12.08      7.14 o 
   3  13   7       67.19      139.42     14.19 o 
  -2  14   7        5.19        8.71      6.31 o 
  -1  14   7       64.14       71.86      8.75 o 
   0  14   7       33.80       60.47      8.66 o 
   1  14   7       30.04       38.93      7.68 o 
   2  14   7       69.36       69.49      8.90 o 
  -8   0   8       74.47       84.21     14.63 o 
  -7   0   8        7.61       22.05     10.51 o 
  -6   0   8       67.07       98.27     14.88 o 
  -5   0   8      125.07       98.29     14.47 o 
  -4   0   8      275.28      251.29     12.64 o 
  -3   0   8       93.46       72.81      7.14 o 
  -2   0   8     2727.14     2469.26     65.54 o 
  -1   0   8     1745.15     1475.16     40.70 o 
   0   0   8      141.96      224.80     11.30 o 
   1   0   8      189.66      426.68     29.38 o 
   2   0   8      404.98      392.41     14.62 o 
   3   0   8      143.44      155.58     15.50 o 
   4   0   8      954.06      744.05     34.01 o 
   5   0   8     1864.57     1618.69     61.06 o 
   6   0   8       41.03       44.64     13.16 o 
   7   0   8       27.26       58.02     23.20 o 
   8   0   8      251.24      364.39     26.81 o 
  -8   1   8       15.57        3.60      7.33 o 
  -7   1   8      175.73      186.89     20.76 o 
  -6   1   8       82.45      123.85     10.65 o 
  -5   1   8       24.59       48.97     14.15 o 
  -4   1   8        8.94      109.81      6.98 o 
  -3   1   8      148.29      283.38      9.24 o 
  -2   1   8    18710.55    17816.14    312.40 o 
  -1   1   8     1334.85     1277.26     25.40 o 
   0   1   8       51.92       51.60      6.76 o 
   1   1   8      312.73      571.57     16.31 o 
   2   1   8      127.45      127.61      6.28 o 
   3   1   8       82.05       79.43      9.85 o 
   4   1   8       23.34       30.80      7.99 o 
   5   1   8      554.41      553.48     20.90 o 
   6   1   8      222.95      174.19     13.21 o 
   7   1   8       13.04       55.34      9.67 o 
   8   1   8        0.81       58.93     10.43 o 
  -8   2   8        2.80       47.94     13.06 o 
  -7   2   8       21.98       21.04      7.88 o 
  -6   2   8      264.77      235.34     13.59 o 
  -5   2   8       26.21       39.63     10.34 o 
  -4   2   8       64.61      431.73     13.60 o 
  -3   2   8     1976.31     1525.67     30.11 o 
  -2   2   8     1690.50     1405.84     27.87 o 
  -1   2   8      437.31      362.86     10.26 o 
   0   2   8      336.75      402.93     10.90 o 
   1   2   8      110.17      162.91     10.54 o 
   2   2   8      288.94      231.66      8.86 o 
   3   2   8     1033.17     1060.73     29.77 o 
   4   2   8       27.81      143.89     11.05 o 
   5   2   8      186.67      207.71     13.66 o 
   6   2   8        2.28        3.71      7.77 o 
   7   2   8        0.40       72.98     10.32 o 
   8   2   8       34.31       26.80     15.36 o 
  -8   3   8       39.97       26.41     10.71 o 
  -7   3   8       77.94       57.71     11.00 o 
  -6   3   8       39.36       34.36     11.55 o 
  -5   3   8      239.93      462.73     23.86 o 
  -4   3   8      136.77      149.51      9.60 o 
  -3   3   8        1.99       24.60      3.97 o 
  -2   3   8     3719.10     3056.28     60.93 o 
  -1   3   8      273.26      234.55      9.26 o 
   0   3   8        2.52        3.37      3.43 o 
   1   3   8       71.58       80.89      5.28 o 
   2   3   8       56.73       59.75      4.96 o 
   3   3   8      129.15      165.46     13.36 o 
   4   3   8      563.71      482.96     18.95 o 
   5   3   8     1432.84     1181.74     34.09 o 
   6   3   8      173.96      161.57     15.94 o 
   7   3   8        0.23       75.45     14.67 o 
   8   3   8        0.66       46.66     13.32 o 
  -8   4   8        1.79        1.42     16.08 o 
  -7   4   8      112.96      103.32     12.79 o 
  -6   4   8        7.11        6.47      7.57 o 
  -5   4   8        6.98       26.83      7.70 o 
  -4   4   8       65.56      339.28     16.85 o 
  -3   4   8      180.05      205.00      9.60 o 
  -2   4   8      383.82      324.23     18.09 o 
  -1   4   8      857.97      761.29     18.84 o 
   0   4   8       95.30      168.17      8.42 o 
   1   4   8      237.44      343.20     19.55 o 
   2   4   8      518.95      453.88     12.22 o 
   3   4   8       87.56      105.36      5.85 o 
   4   4   8        2.58       20.79      7.85 o 
   5   4   8        7.42       22.41      8.13 o 
   6   4   8      159.04      107.48     11.54 o 
   7   4   8       50.63       93.30     11.27 o 
  -8   5   8      331.08      319.26     20.58 o 
  -7   5   8       23.06       26.84      9.53 o 
  -6   5   8      118.81       98.06     12.30 o 
  -5   5   8        6.89       22.24      6.66 o 
  -4   5   8       16.54       79.24      8.45 o 
  -3   5   8        0.21        8.27      4.12 o 
  -2   5   8      133.02      132.80      9.09 o 
  -1   5   8        1.36       15.42     13.93 o 
   0   5   8      236.50      302.93     11.73 o 
   1   5   8     1087.54      896.18     19.80 o 
   2   5   8       54.04       36.40      4.59 o 
   3   5   8        7.93       32.23      9.96 o 
   4   5   8       48.76      153.62     11.85 o 
   5   5   8      476.21      366.49     17.42 o 
   6   5   8       10.90       12.98      8.05 o 
   7   5   8       19.68       83.00     15.76 o 
  -8   6   8       29.25       49.92     13.62 o 
  -7   6   8      113.11      121.41     14.78 o 
  -6   6   8      119.32       89.62     11.76 o 
  -5   6   8       55.51       53.79     15.39 o 
  -4   6   8       78.91       68.74      8.42 o 
  -3   6   8      288.59      269.69     11.43 o 
  -2   6   8        0.92       -0.44      4.44 o 
  -1   6   8      798.82      759.95     19.77 o 
   0   6   8      362.43      459.68     14.32 o 
   1   6   8      203.21      300.74     13.39 o 
   2   6   8      278.49      214.02     15.38 o 
   3   6   8      394.43      336.95     11.11 o 
   4   6   8      106.54       96.37     10.27 o 
   5   6   8        3.92        6.15      7.57 o 
   6   6   8        2.17        3.75      7.98 o 
   7   6   8        0.64       -0.55      9.78 o 
  -7   7   8       35.65       30.88     10.05 o 
  -6   7   8       31.27        7.57      7.40 o 
  -5   7   8      248.50      239.79     19.40 o 
  -4   7   8      249.25      582.97     22.30 o 
  -3   7   8        0.44       26.16      5.77 o 
  -2   7   8       11.94        7.21      5.00 o 
  -1   7   8       73.02       88.07      7.46 o 
   0   7   8       96.62      155.34      9.28 o 
   1   7   8       80.52       82.31      7.17 o 
   2   7   8      119.53      112.60      7.14 o 
   3   7   8      935.47      961.17     21.94 o 
   4   7   8      132.70      187.87     13.19 o 
   5   7   8       30.48       31.71     10.78 o 
   6   7   8       61.75       55.33     10.10 o 
   7   7   8      106.69      162.33     14.16 o 
  -7   8   8       13.58       21.43      9.67 o 
  -6   8   8      237.54      216.60     14.47 o 
  -5   8   8      156.50      159.67     12.27 o 
  -4   8   8      161.54      310.66     16.59 o 
  -3   8   8       83.06      111.79      9.57 o 
  -2   8   8       35.35       24.23      6.09 o 
  -1   8   8      126.27      117.19      8.75 o 
   0   8   8      124.65      174.00     10.14 o 
   1   8   8       43.42       50.50      7.72 o 
   2   8   8       34.54       25.73      6.93 o 
   3   8   8      627.11      456.74     15.73 o 
   4   8   8      428.64      455.15     19.23 o 
   5   8   8        8.94       10.51      8.08 o 
   6   8   8        3.88       -2.62      7.95 o 
  -6   9   8        1.89       -2.62      7.12 o 
  -5   9   8       24.98       16.05      7.65 o 
  -4   9   8      201.35      488.43     18.96 o 
  -3   9   8      468.84      399.01     17.29 o 
  -2   9   8      154.64      140.20     10.97 o 
  -1   9   8      452.03      391.31     14.54 o 
   0   9   8      139.92      186.79     10.68 o 
   1   9   8      130.45      148.70     17.14 o 
   2   9   8        1.40       -0.74      6.05 o 
   3   9   8      669.06      626.37     21.67 o 
   4   9   8       78.40       85.11     12.54 o 
   5   9   8        1.02        7.39      8.40 o 
   6   9   8       44.09       54.06     10.65 o 
  -6  10   8        0.06       -7.72      7.13 o 
  -5  10   8        0.44        7.97      8.79 o 
  -4  10   8      911.82      781.28     25.63 o 
  -3  10   8      102.83      151.02     11.88 o 
  -2  10   8       59.09       46.02      7.06 o 
  -1  10   8      372.45      301.31     23.16 o 
   0  10   8        1.64       10.90      5.63 o 
   1  10   8       31.33       53.75      8.11 o 
   2  10   8        8.34       22.78      7.39 o 
   3  10   8      149.67      151.23     13.78 o 
   4  10   8      124.62      218.42     31.54 o 
   5  10   8       50.07       61.91     11.90 o 
  -5  11   8      276.02      269.07     17.96 o 
  -4  11   8      392.89      321.80     17.38 o 
  -3  11   8       57.75       77.01     13.99 o 
  -2  11   8       60.37       52.73      7.71 o 
  -1  11   8       58.71       57.51      7.70 o 
   0  11   8      481.43      570.73     18.43 o 
   1  11   8      114.09       86.68      8.40 o 
   2  11   8       77.40       72.13      9.64 o 
   3  11   8       65.57       58.30      8.13 o 
   4  11   8       28.50       44.29     11.96 o 
   5  11   8        2.48        4.71      9.96 o 
  -4  12   8       38.53       53.10      9.23 o 
  -3  12   8        2.39       20.96      7.61 o 
  -2  12   8       62.13       47.41      7.74 o 
  -1  12   8      202.28      141.17     10.69 o 
   0  12   8      257.78      347.75     16.48 o 
   1  12   8        4.08       17.62      9.72 o 
   2  12   8       37.91       43.64      8.82 o 
   3  12   8       29.46       46.17     11.49 o 
   4  12   8       12.02       16.61     10.85 o 
  -3  13   8      363.85      356.09     17.44 o 
  -2  13   8       24.59       13.08      7.09 o 
  -1  13   8        6.51       10.25      6.16 o 
   0  13   8      663.22      816.49     23.95 o 
   1  13   8        4.89       15.28      7.19 o 
   2  13   8        0.11       -0.19      8.41 o 
   3  13   8      155.69      153.68     13.46 o 
  -1  14   8       22.90       22.47      6.86 o 
   0  14   8        7.63        1.77      6.15 o 
   1  14   8       99.21       87.15      9.51 o 
  -8   1   9        3.18       58.08     16.02 o 
  -7   1   9       53.98       96.38     22.10 o 
  -6   1   9        0.01       -4.12      7.16 o 
  -5   1   9        0.05       28.48      7.69 o 
  -4   1   9        3.38       19.14      4.89 o 
  -3   1   9        2.51       11.03      3.70 o 
  -2   1   9      181.57      127.06      6.64 o 
  -1   1   9       19.36       27.91      4.24 o 
   0   1   9       31.83       60.61      5.23 o 
   1   1   9        0.10        1.70      3.73 o 
   2   1   9        5.58        6.71      3.57 o 
   4   1   9       12.08        6.97      7.71 o 
   5   1   9       65.66       61.25      9.58 o 
   6   1   9      293.27      198.14     14.31 o 
   7   1   9        0.71       65.21     20.91 o 
  -8   2   9       61.20       78.14     15.25 o 
  -7   2   9       32.73       20.61      9.89 o 
  -6   2   9        1.51        7.16      6.04 o 
  -5   2   9      104.18       77.33     12.10 o 
  -4   2   9      246.97      216.24     13.71 o 
  -3   2   9      711.35      902.27     19.91 o 
  -2   2   9     2112.00     1631.16     32.08 o 
  -1   2   9        0.42       23.06      5.00 o 
   0   2   9      266.42      316.25     10.04 o 
   1   2   9      449.30      361.01     10.77 o 
   2   2   9       56.39       72.42      5.35 o 
   3   2   9        9.30       46.34      7.73 o 
   4   2   9      232.93      289.12     15.79 o 
   5   2   9       27.76       28.29      8.58 o 
   6   2   9       19.82       22.74      9.02 o 
   7   2   9        2.25        1.13      8.77 o 
  -8   3   9       77.63       95.90     13.82 o 
  -7   3   9        4.32       14.03      9.17 o 
  -6   3   9      399.27      314.88     17.87 o 
  -5   3   9      195.61      322.53     28.56 o 
  -4   3   9       38.60      323.05     13.84 o 
  -3   3   9      172.74      160.31      8.31 o 
  -2   3   9        2.36        5.69      4.34 o 
  -1   3   9      841.58      680.28     17.52 o 
   0   3   9      183.01      257.70      9.04 o 
   1   3   9      345.15      351.94     12.11 o 
   2   3   9        7.17       -2.27      3.63 o 
   3   3   9       36.68      161.50     55.73 o 
   4   3   9      139.30      131.17     11.65 o 
   5   3   9       18.18       22.17      8.27 o 
   6   3   9       52.06       26.58      9.62 o 
   7   3   9        6.33       46.11     10.51 o 
  -8   4   9       66.20       46.32     14.55 o 
  -7   4   9       33.85       -0.89      8.47 o 
  -6   4   9        0.46        2.97      8.01 o 
  -5   4   9       60.61       63.98      8.41 o 
  -4   4   9       15.32       26.39      6.63 o 
  -3   4   9       87.23       82.06      6.64 o 
  -2   4   9       25.42       48.04      5.92 o 
  -1   4   9      110.98      127.55      7.96 o 
   0   4   9      482.47      615.63     14.98 o 
   1   4   9        6.76        8.45      3.98 o 
   2   4   9       65.06       67.53      5.86 o 
   3   4   9        5.21        8.49      6.99 o 
   4   4   9       79.88      157.50     12.44 o 
   5   4   9      474.43      365.76     17.80 o 
   6   4   9       18.21        5.13      8.81 o 
   7   4   9       21.72       43.19     10.22 o 
  -8   5   9      208.26      146.03     15.94 o 
  -7   5   9        0.80        1.09      8.49 o 
  -6   5   9      297.44      292.87     35.50 o 
  -5   5   9       66.97       97.79     19.27 o 
  -4   5   9      240.04      230.57     21.16 o 
  -3   5   9      203.80      186.77      9.67 o 
  -2   5   9        0.99        5.21      5.35 o 
  -1   5   9      277.30      251.13     10.64 o 
   0   5   9      129.35      208.57      9.98 o 
   1   5   9       64.64       94.20      9.70 o 
   2   5   9        1.23        2.69      4.56 o 
   3   5   9       65.55       66.35      9.13 o 
   4   5   9       80.38      161.67     12.32 o 
   5   5   9       26.20       16.17      8.23 o 
   6   5   9       30.71       24.78      9.24 o 
   7   5   9       18.98       34.11     13.80 o 
  -7   6   9        1.34        7.46      8.99 o 
  -6   6   9       23.05       13.92      8.42 o 
  -5   6   9        2.22       -5.12      6.15 o 
  -4   6   9        5.26       74.41      9.82 o 
  -3   6   9       29.73       76.07      8.40 o 
  -2   6   9      259.66      239.59     11.41 o 
  -1   6   9      234.64      356.24     24.59 o 
   0   6   9        2.97        2.74      4.51 o 
   1   6   9      564.40      491.44     15.15 o 
   2   6   9       57.62       43.06      6.12 o 
   3   6   9      382.49      334.09     13.28 o 
   4   6   9        9.13      184.40     13.08 o 
   5   6   9      515.21      412.70     18.85 o 
   6   6   9       12.52       -0.21     12.41 o 
   7   6   9       26.11       51.14     12.07 o 
  -7   7   9       96.65       95.94     19.48 o 
  -6   7   9       37.21       26.28      9.41 o 
  -5   7   9        2.81        2.91      6.98 o 
  -4   7   9      229.07      247.94     19.78 o 
  -3   7   9      298.67      582.38     25.29 o 
  -2   7   9        6.15        4.93      5.03 o 
  -1   7   9      171.57      193.19     10.59 o 
   0   7   9      256.45      353.71     13.39 o 
   1   7   9      190.57      204.10     12.34 o 
   2   7   9      251.97      255.94     15.11 o 
   3   7   9        8.43       46.39      6.93 o 
   4   7   9       17.71       61.65      9.66 o 
   5   7   9       98.07       86.52     11.09 o 
   6   7   9        0.13       -1.53      8.48 o 
  -7   8   9      230.76      212.68     17.37 o 
  -6   8   9        0.23       -7.04      7.08 o 
  -5   8   9      142.33      159.76     13.15 o 
  -4   8   9      236.96      380.96     16.28 o 
  -3   8   9       27.86       84.48     11.88 o 
  -2   8   9        6.81       -6.40      5.11 o 
  -1   8   9       53.21       54.91      6.90 o 
   0   8   9      192.68      298.10     12.58 o 
   1   8   9      137.09      133.53      9.29 o 
   2   8   9      553.28      520.26     24.01 o 
   3   8   9       61.11       44.61     10.40 o 
   4   8   9      390.36      363.46     21.00 o 
   5   8   9        3.54        2.87      8.33 o 
   6   8   9       26.77       29.66      9.68 o 
  -6   9   9        5.65        4.85      7.72 o 
  -5   9   9       30.87       28.38      8.05 o 
  -4   9   9       49.35       80.89      9.59 o 
  -3   9   9      110.08      454.70     35.41 o 
  -2   9   9       60.08       49.43      7.89 o 
  -1   9   9       25.31       75.44     12.92 o 
   0   9   9      439.04      569.96     17.93 o 
   1   9   9      421.73      376.05     14.25 o 
   2   9   9      729.67      642.16     18.97 o 
   3   9   9       90.93      182.18     16.25 o 
   4   9   9      134.76      124.38     14.32 o 
   5   9   9        1.56       13.17      9.88 o 
  -5  10   9       71.24       71.19     10.39 o 
  -4  10   9      110.40      182.72     13.63 o 
  -3  10   9      156.98      178.86     13.00 o 
  -2  10   9       88.43       65.80      9.02 o 
  -1  10   9       17.36       17.87      6.05 o 
   0  10   9       86.19      105.44      9.14 o 
   1  10   9       77.61       76.22      8.27 o 
   2  10   9      768.20      677.25     20.15 o 
   3  10   9        5.04       17.00      7.17 o 
   4  10   9       58.10      210.32     17.71 o 
   5  10   9       11.32       12.56      9.85 o 
  -5  11   9      151.72      124.53     12.93 o 
  -4  11   9       51.36       76.34     10.37 o 
  -3  11   9        4.12       25.97     10.25 o 
  -2  11   9        3.16        0.67      5.76 o 
  -1  11   9       79.21       94.05     10.36 o 
   0  11   9      151.27      252.20     13.64 o 
   1  11   9      113.92      103.49      9.19 o 
   2  11   9       11.09       13.76      5.99 o 
   3  11   9       16.34       19.72      7.97 o 
   4  11   9       89.48       64.21     13.02 o 
  -4  12   9        3.05       10.93      7.62 o 
  -3  12   9      137.83      120.98     12.07 o 
  -2  12   9      143.59      113.26     11.22 o 
  -1  12   9       74.86       72.84      8.69 o 
   0  12   9      542.03      693.99     24.12 o 
   1  12   9       41.15       49.95      7.84 o 
   2  12   9       89.80       85.21      8.99 o 
   3  12   9        3.33       13.64      7.64 o 
  -3  13   9       12.18       46.69     14.64 o 
  -2  13   9       24.79       11.36      9.17 o 
  -1  13   9       20.82       25.56      7.01 o 
   0  13   9       42.72       66.84      8.57 o 
   1  13   9      113.97      114.37     11.56 o 
   2  13   9       66.38       55.09      8.41 o 
  -8   0  10      160.16      246.14     31.72 o 
  -7   0  10      180.49       91.38     20.82 o 
  -6   0  10       65.56       44.48     17.23 o 
  -5   0  10       69.65       74.57     12.40 o 
  -4   0  10      598.91      595.82     21.96 o 
  -3   0  10      475.43      416.38     17.65 o 
  -2   0  10      179.91      195.43     12.27 o 
  -1   0  10       33.24       31.05      6.85 o 
   0   0  10      245.96      269.91     13.95 o 
   1   0  10       66.32       79.33      8.75 o 
   2   0  10     1070.32      892.84     27.79 o 
   3   0  10       50.78       64.54     13.76 o 
   4   0  10        0.49        7.12     13.05 o 
   5   0  10        0.04       13.33     12.22 o 
   6   0  10       88.00       82.03     16.58 o 
   7   0  10       17.57      -10.27     12.00 o 
  -8   1  10       87.60       93.68     21.01 o 
  -7   1  10      172.84      146.48     32.35 o 
  -6   1  10        4.34        8.03      8.50 o 
  -5   1  10       84.53       79.76      9.16 o 
  -4   1  10        8.22       16.89      5.17 o 
  -3   1  10     1241.96     1079.61     23.28 o 
  -2   1  10      143.52      132.63      7.17 o 
  -1   1  10       51.38       60.66      5.42 o 
   0   1  10       29.34       53.15      5.58 o 
   1   1  10      232.66      230.09      9.07 o 
   2   1  10      371.37      310.84     10.18 o 
   4   1  10        1.48        6.18      7.63 o 
   5   1  10       52.38       52.72      9.81 o 
   6   1  10        6.31       -1.49      8.25 o 
   7   1  10       51.43       58.90     12.65 o 
  -8   2  10        0.92       15.36     11.84 o 
  -7   2  10      212.09      202.00     18.90 o 
  -6   2  10       85.67       93.48     12.43 o 
  -5   2  10       89.49       81.43     12.46 o 
  -4   2  10      147.35      254.93     13.48 o 
  -3   2  10      229.04      210.14      9.06 o 
  -2   2  10       24.15       12.92      4.22 o 
  -1   2  10      613.11      567.84     14.52 o 
   0   2  10        5.35       16.86      4.65 o 
   1   2  10      116.52      253.46     21.20 o 
   2   2  10      241.70      240.80      9.53 o 
   3   2  10      191.73      421.01     18.33 o 
   4   2  10       14.40       27.38      8.57 o 
   5   2  10      524.80      398.62     18.73 o 
   6   2  10       26.58       12.13      8.92 o 
   7   2  10       13.85       25.21      9.98 o 
  -8   3  10       83.29       95.22     14.21 o 
  -7   3  10      188.61      165.69     15.89 o 
  -6   3  10      104.87       83.49     11.96 o 
  -5   3  10       52.32       47.96      9.39 o 
  -4   3  10       11.57       82.97      8.61 o 
  -3   3  10      649.78      483.61     14.97 o 
  -2   3  10      136.56      137.58      8.52 o 
  -1   3  10       79.18       73.81      6.76 o 
   0   3  10       56.86       85.01      6.35 o 
   1   3  10        3.70        5.43      4.88 o 
   2   3  10      438.18      345.81     10.99 o 
   3   3  10       38.73      154.31     27.54 o 
   4   3  10       68.30       69.64     10.28 o 
   5   3  10      405.66      374.90     18.66 o 
   6   3  10      101.15       72.86     11.20 o 
   7   3  10        2.67       13.84     15.25 o 
  -7   4  10      156.92      161.89     18.18 o 
  -6   4  10        4.22        6.49      8.60 o 
  -5   4  10        0.93       32.68      8.59 o 
  -4   4  10      185.85      204.80     15.54 o 
  -3   4  10       14.90       14.89      5.16 o 
  -2   4  10      156.83      154.99      9.16 o 
  -1   4  10       39.34       51.69      8.39 o 
   0   4  10      111.43      145.64      8.81 o 
   1   4  10      117.30      133.32      8.70 o 
   2   4  10       53.73       59.28      5.78 o 
   3   4  10       44.04       49.60     14.08 o 
   4   4  10      129.71      133.50     12.13 o 
   5   4  10     1167.47      897.97     29.23 o 
   6   4  10        3.07       -2.77     11.37 o 
   7   4  10        0.91      -11.74      9.50 o 
  -7   5  10      222.16      185.21     19.98 o 
  -6   5  10      120.86      141.16     14.58 o 
  -5   5  10        3.27        1.72      6.23 o 
  -4   5  10      205.46      212.06     13.02 o 
  -3   5  10       78.04       57.45      6.68 o 
  -2   5  10       52.82       54.18      6.70 o 
  -1   5  10       13.55       20.42      5.46 o 
   0   5  10       22.05       41.77      6.18 o 
   1   5  10       26.47       26.61      7.14 o 
   2   5  10       52.48       49.18      6.15 o 
   3   5  10      609.74      471.45     19.43 o 
   4   5  10      258.20      305.84     16.46 o 
   5   5  10       97.69      100.07     11.69 o 
   6   5  10        6.82       -8.77      8.22 o 
  -7   6  10        4.05       -2.75     10.40 o 
  -6   6  10       20.28        3.47      8.52 o 
  -5   6  10       15.76       44.78     12.38 o 
  -4   6  10      339.87      266.91     16.62 o 
  -3   6  10       79.68       93.23      8.89 o 
  -2   6  10      394.69      324.97     13.17 o 
  -1   6  10        3.21        7.77      5.20 o 
   0   6  10       13.51       22.25      5.80 o 
   1   6  10       13.22       12.83      5.38 o 
   2   6  10       88.20       91.98      7.54 o 
   3   6  10       67.80       86.10     12.14 o 
   4   6  10      189.78      231.94     15.09 o 
   5   6  10       36.90       42.75      9.89 o 
   6   6  10        6.71        4.20      8.93 o 
  -7   7  10      114.41       97.17     13.47 o 
  -6   7  10       13.17       26.30      9.81 o 
  -5   7  10       37.02       21.21      7.30 o 
  -4   7  10      110.31      107.68     11.02 o 
  -3   7  10      344.11      263.36     14.75 o 
  -2   7  10       61.31       63.95      7.46 o 
  -1   7  10      108.51      123.26      9.14 o 
   0   7  10        1.23        1.44      5.05 o 
   1   7  10      111.64       99.46      8.19 o 
   2   7  10       42.42       32.15      6.14 o 
   3   7  10       48.24       49.86     10.48 o 
   4   7  10      440.74      377.18     21.60 o 
   5   7  10        0.20       -8.67     11.08 o 
   6   7  10       62.71       38.60     12.38 o 
  -6   8  10       13.39       14.84      9.03 o 
  -5   8  10       65.77       44.78      8.92 o 
  -4   8  10      112.77      302.97     15.97 o 
  -3   8  10        2.42        7.48      7.37 o 
  -2   8  10      896.93      769.32     21.61 o 
  -1   8  10      183.39      226.64     17.35 o 
   0   8  10        6.27        8.27      5.63 o 
   1   8  10      381.79      341.39     13.58 o 
   2   8  10      837.38      698.23     23.16 o 
   3   8  10       34.49       31.07     12.35 o 
   4   8  10        5.72      139.25     14.97 o 
   5   8  10      136.81      134.60     14.77 o 
  -6   9  10       18.66        7.51      8.91 o 
  -5   9  10      156.28      171.88     24.46 o 
  -4   9  10       55.45       95.46     10.63 o 
  -3   9  10      398.15      346.43     19.03 o 
  -2   9  10      250.21      249.34     13.16 o 
  -1   9  10      176.37      177.52     11.30 o 
   0   9  10      623.21      782.18     22.05 o 
   1   9  10        0.34       26.78      8.48 o 
   2   9  10       84.20       75.38      7.97 o 
   3   9  10      356.14      333.49     20.62 o 
   4   9  10       14.98        8.33     10.84 o 
   5   9  10        0.17       -2.70      9.41 o 
  -5  10  10      253.50      189.20     14.55 o 
  -4  10  10      320.83      322.33     18.30 o 
  -3  10  10       56.06       49.95      8.84 o 
  -2  10  10       39.70       44.41      8.47 o 
  -1  10  10      624.49      460.43     16.79 o 
   0  10  10      187.48      226.99     12.82 o 
   1  10  10       94.48       98.73     18.55 o 
   2  10  10      415.19      365.23     14.71 o 
   3  10  10      129.47      166.29     15.98 o 
   4  10  10        0.03        4.17     10.18 o 
  -4  11  10        4.89       45.30      9.37 o 
  -3  11  10       52.20       53.54      9.67 o 
  -2  11  10       58.74       62.81      9.17 o 
  -1  11  10      126.83      146.73     14.08 o 
   0  11  10      616.12      731.55     22.84 o 
   1  11  10      294.10      321.68     14.47 o 
   2  11  10       48.58       26.24      9.95 o 
   3  11  10      178.90      282.70     47.29 o 
  -3  12  10       18.99       11.80      7.18 o 
  -2  12  10        2.27       -3.11      8.18 o 
  -1  12  10       44.41       29.34      8.26 o 
   0  12  10       61.18       85.71      9.69 o 
   1  12  10       21.42       20.96      7.63 o 
   2  12  10       51.94       53.17      8.03 o 
  -1  13  10        7.37       10.19      6.38 o 
   0  13  10      294.60      424.50     19.23 o 
  -7   1  11      176.07      156.95     18.54 o 
  -6   1  11      112.02       97.82     12.83 o 
  -5   1  11      164.28      130.96     13.30 o 
  -4   1  11        6.11        0.37      5.71 o 
  -3   1  11     1082.08      897.30     20.75 o 
  -2   1  11      270.35      232.24      9.81 o 
  -1   1  11        0.92        4.04      4.57 o 
   0   1  11       20.23       33.15      5.53 o 
   1   1  11       18.05       12.85      4.85 o 
   2   1  11       76.74       80.88     11.70 o 
   3   1  11      218.63      277.71     21.10 o 
   4   1  11       80.06      181.17     13.91 o 
   5   1  11       72.00       76.28     12.88 o 
   6   1  11       28.69       37.84     17.10 o 
   7   1  11       15.05        6.58      9.86 o 
  -7   2  11        0.98       -4.38      9.55 o 
  -6   2  11       37.29       37.85     10.38 o 
  -5   2  11        6.31       34.04      8.42 o 
  -4   2  11       40.84       43.14      8.87 o 
  -3   2  11      600.63      602.05     17.44 o 
  -2   2  11       86.85       79.07      7.23 o 
  -1   2  11        0.26       47.74     16.29 o 
   0   2  11       34.78       70.19      6.43 o 
   1   2  11     1065.09      886.13     20.29 o 
   2   2  11      247.29      263.45     15.44 o 
   4   2  11     1983.52     1719.67     46.47 o 
   5   2  11       23.79       16.85     11.54 o 
   6   2  11        5.00       -8.57      8.50 o 
  -7   3  11       74.19       53.67     12.07 o 
  -6   3  11      215.98      172.57     19.85 o 
  -5   3  11       11.79       41.69     11.72 o 
  -4   3  11        5.08       51.00      7.94 o 
  -3   3  11      539.08      421.32     14.41 o 
  -2   3  11       89.46      113.79      8.22 o 
  -1   3  11       39.47       41.06      6.17 o 
   0   3  11      343.11      411.29     13.76 o 
   1   3  11       33.84       23.07      5.27 o 
   2   3  11      327.35      306.70     16.43 o 
   3   3  11      221.68      240.67     15.15 o 
   4   3  11        9.00      212.22     16.46 o 
   5   3  11      405.29      328.11     18.17 o 
   6   3  11        9.08       15.05     10.31 o 
  -7   4  11       79.39       90.00     13.21 o 
  -6   4  11       62.24       33.72     12.34 o 
  -5   4  11       38.25       81.14     12.45 o 
  -4   4  11       14.46       93.50      9.48 o 
  -3   4  11       24.65       31.57      5.99 o 
  -2   4  11       23.91       19.38      5.72 o 
  -1   4  11       41.74       69.26     19.79 o 
   0   4  11      120.81      219.26     10.98 o 
   1   4  11      972.39      829.04     24.58 o 
   2   4  11      108.21      101.67     11.01 o 
   3   4  11      528.94      810.52     26.60 o 
   4   4  11      920.14      861.82     28.24 o 
   5   4  11       86.11       49.81     11.28 o 
   6   4  11       31.09       17.00     13.93 o 
  -7   5  11       58.83       44.22     11.55 o 
  -6   5  11       48.78       52.69     11.35 o 
  -5   5  11       12.20       21.77      7.04 o 
  -4   5  11       82.26      224.65     13.45 o 
  -2   5  11      259.55      240.58     11.66 o 
  -1   5  11       59.29       65.73      7.29 o 
   0   5  11       65.85       99.83      8.23 o 
   1   5  11       76.18       63.86      8.57 o 
   2   5  11       17.43       10.23      9.17 o 
   3   5  11        4.96       -7.05      9.00 o 
   4   5  11      115.62      112.48     11.93 o 
   5   5  11       15.34        2.41      8.58 o 
   6   5  11        7.81        3.65      8.94 o 
  -6   6  11       17.70        5.17      8.99 o 
  -5   6  11        3.66       12.72      7.15 o 
  -4   6  11       91.54      191.62     16.16 o 
  -3   6  11        1.17        3.23      6.02 o 
  -2   6  11       55.89       55.36      7.11 o 
  -1   6  11        7.09        8.38      5.52 o 
   0   6  11      276.28      370.33     14.23 o 
   1   6  11       40.76       34.96      8.45 o 
   2   6  11        2.63        4.64      6.52 o 
   3   6  11       14.84        4.11      9.38 o 
   4   6  11       85.32      112.68     14.01 o 
   5   6  11       22.99       13.18      9.85 o 
   6   6  11        1.15        7.59      9.37 o 
  -6   7  11       51.66       49.02     11.20 o 
  -5   7  11       18.15       15.53      7.39 o 
  -4   7  11       40.53      272.62     19.93 o 
  -3   7  11      102.83       80.95      9.48 o 
  -2   7  11      189.91      169.37     10.68 o 
  -1   7  11       46.94       43.72      6.82 o 
   0   7  11       39.78       70.78      7.77 o 
   1   7  11       46.39       36.29      6.51 o 
   2   7  11      759.88      671.19     27.71 o 
   3   7  11      249.34      209.70     17.09 o 
   4   7  11        1.46       51.96     11.67 o 
   5   7  11        8.73        6.73      9.95 o 
  -6   8  11      189.48      134.29     16.05 o 
  -5   8  11      479.54      366.36     17.62 o 
  -4   8  11      276.35      230.46     15.10 o 
  -3   8  11       16.99       18.92      7.25 o 
  -2   8  11       33.11       37.76      7.04 o 
  -1   8  11       15.60        3.35      5.59 o 
   0   8  11      151.97      178.11     11.00 o 
   1   8  11        0.71        2.39      5.07 o 
   2   8  11       58.63       59.27      8.86 o 
   3   8  11      222.27      199.14     17.27 o 
   4   8  11        1.25       33.30     11.03 o 
   5   8  11       49.38       46.90     12.79 o 
  -5   9  11       41.69       47.89      9.27 o 
  -4   9  11        7.87       20.38      7.77 o 
  -3   9  11      129.30      144.17     14.45 o 
  -2   9  11      155.92      136.97     10.51 o 
  -1   9  11        8.39        9.78      6.77 o 
   0   9  11       22.83       41.85      7.31 o 
   1   9  11        4.12        0.83      5.49 o 
   2   9  11       57.06       57.10      8.78 o 
   3   9  11      451.65      418.22     22.76 o 
   4   9  11       72.62       66.53     13.00 o 
  -4  10  11        4.48       -8.83      6.48 o 
  -3  10  11       94.24      130.59     12.18 o 
  -2  10  11        9.12        0.61      6.94 o 
  -1  10  11      201.67      196.93     12.32 o 
   0  10  11       51.36       63.95      8.35 o 
   1  10  11       45.90       54.95     10.17 o 
   2  10  11      171.63      140.66     12.19 o 
   3  10  11       13.33       28.68     11.20 o 
   4  10  11        2.19       71.14     13.60 o 
  -3  11  11      273.77      283.88     27.34 o 
  -2  11  11      193.29      164.40     15.37 o 
  -1  11  11       27.98       30.05      7.64 o 
   0  11  11        0.81        8.21      7.15 o 
   1  11  11       53.59       60.14      8.32 o 
   2  11  11      258.93      213.50     14.64 o 
   3  11  11       43.70       35.10     11.93 o 
  -2  12  11       36.57       36.21      8.28 o 
  -1  12  11       17.16       15.29      7.84 o 
   0  12  11       91.55      111.31     10.54 o 
   1  12  11        9.60       10.64      6.20 o 
  -7   0  12       27.03       -6.07     14.52 o 
  -6   0  12       29.69       48.48     16.53 o 
  -5   0  12       60.50       79.80     19.62 o 
  -4   0  12        7.37       -6.23     11.83 o 
  -3   0  12     3588.71     2959.98     80.02 o 
  -2   0  12      251.22      251.99     15.22 o 
  -1   0  12        1.40        0.70      7.02 o 
   0   0  12      641.84      741.47     25.91 o 
   1   0  12       25.07       14.81      7.61 o 
   2   0  12      104.10      142.76     17.68 o 
   3   0  12      187.52      166.68     19.32 o 
   4   0  12       49.27       50.61     14.23 o 
   5   0  12      342.98      263.46     30.41 o 
   6   0  12        3.13      -18.73     12.78 o 
  -7   1  12        0.47        5.87     19.97 o 
  -6   1  12       34.14       13.27      9.98 o 
  -5   1  12        9.02        7.67      7.97 o 
  -4   1  12      233.12      247.71     21.35 o 
  -3   1  12      346.11      332.81     13.47 o 
  -2   1  12      583.22      504.69     16.05 o 
  -1   1  12       18.97       44.36      6.19 o 
   0   1  12       63.35       95.90      7.46 o 
   1   1  12      318.89      289.17     11.55 o 
   2   1  12      100.83      105.17     11.42 o 
   3   1  12      366.10      366.08     18.00 o 
   4   1  12      996.57      904.47     29.39 o 
   5   1  12       53.15       27.28      9.79 o 
   6   1  12       10.39       -5.67     15.05 o 
  -7   2  12       16.62        7.32     11.44 o 
  -6   2  12       25.10       55.21     11.01 o 
  -5   2  12        5.97       -4.70      7.98 o 
  -4   2  12       63.31     1140.59     31.56 o 
  -3   2  12     5237.55     4523.83     90.20 o 
  -2   2  12       21.45       16.51      5.60 o 
  -1   2  12        0.14        7.87      5.42 o 
   0   2  12       31.63       59.76      7.08 o 
   1   2  12       58.71       58.39      6.59 o 
   2   2  12      509.15      390.80     18.40 o 
   3   2  12      113.38      174.43     17.01 o 
   4   2  12      126.75      139.46     13.10 o 
   5   2  12        4.14        3.01      9.61 o 
   6   2  12        1.58       10.18      9.96 o 
  -7   3  12        6.83       10.18     10.30 o 
  -6   3  12      114.42       73.80     14.38 o 
  -5   3  12       94.32      102.30     23.14 o 
  -4   3  12      495.78      379.15     18.00 o 
  -3   3  12       65.03       67.15      7.21 o 
  -2   3  12       73.86       64.46      7.32 o 
  -1   3  12      225.46      230.93     11.46 o 
   0   3  12        0.01        3.06      5.49 o 
   1   3  12      185.17      191.24     10.09 o 
   2   3  12      119.84       98.24     11.24 o 
   3   3  12       47.85      116.19     14.08 o 
   4   3  12      332.03      372.00     19.23 o 
   5   3  12      221.84      170.22     14.80 o 
   6   3  12        2.52       -5.90      9.36 o 
  -7   4  12        0.51      -13.60      9.07 o 
  -6   4  12        3.87       -6.51      7.72 o 
  -5   4  12        3.18        6.82      8.26 o 
  -4   4  12      113.67      602.33     21.10 o 
  -3   4  12     1102.86     1049.70     30.08 o 
  -2   4  12       56.20       65.60      7.50 o 
  -1   4  12       53.52       53.53      6.99 o 
   0   4  12       70.81      114.63      8.78 o 
   1   4  12        0.32        1.43      5.17 o 
   2   4  12        0.00       -7.57      8.75 o 
   3   4  12       88.61      105.07     25.58 o 
   4   4  12      263.09      238.74     16.27 o 
   5   4  12        2.09       20.04      8.76 o 
   6   4  12        0.78       -7.32      9.37 o 
  -6   5  12       13.24        8.62      8.88 o 
  -5   5  12       25.54       20.09      8.94 o 
  -4   5  12       34.49       89.91     10.07 o 
  -3   5  12        6.03       14.97      6.71 o 
  -2   5  12      284.84      280.72     12.66 o 
  -1   5  12       23.25       30.78      6.00 o 
   0   5  12        6.07        6.64      5.67 o 
   1   5  12      104.46      108.11      9.99 o 
   2   5  12       65.03       41.56     11.61 o 
   3   5  12      101.98      103.67     13.06 o 
   4   5  12      428.31      429.41     22.73 o 
   5   5  12        0.10       -6.35     10.83 o 
  -6   6  12       88.81       71.52     13.08 o 
  -5   6  12       31.93       44.22     13.15 o 
  -4   6  12       75.31      118.89     11.06 o 
  -3   6  12        0.29       -4.34      6.16 o 
  -2   6  12      187.03      177.86     10.84 o 
  -1   6  12      229.73      212.24     11.62 o 
   0   6  12      448.38      579.28     17.89 o 
   1   6  12       24.59       37.35      7.57 o 
   2   6  12      210.60      200.35     16.67 o 
   3   6  12       80.45      100.10     13.43 o 
   4   6  12       21.67       84.64     13.55 o 
   5   6  12       73.61       64.45     13.17 o 
  -6   7  12        3.80        9.25      9.06 o 
  -5   7  12        1.05        9.70      7.60 o 
  -4   7  12       88.20       91.06     12.45 o 
  -3   7  12       51.95       69.38      8.91 o 
  -2   7  12      184.33      186.21     11.31 o 
  -1   7  12       49.25       48.78      6.95 o 
   0   7  12        7.69        0.34      5.38 o 
   1   7  12      206.75      216.46     11.92 o 
   2   7  12      427.30      363.25     21.58 o 
   3   7  12        7.95        2.78      9.45 o 
   4   7  12       17.40      145.04     15.33 o 
   5   7  12        0.10       15.06     11.65 o 
  -5   8  12      341.42      318.04     28.49 o 
  -4   8  12       47.64       54.39     10.90 o 
  -3   8  12        6.29       25.42      8.01 o 
  -2   8  12       29.83       20.78      6.84 o 
  -1   8  12      219.57      183.78     11.57 o 
   0   8  12      196.01      278.67     13.86 o 
   1   8  12        0.13       23.13      8.91 o 
   2   8  12       47.05       69.00     12.21 o 
   3   8  12      496.63      382.51     22.11 o 
   4   8  12        2.60       -9.01     14.95 o 
  -4   9  12       44.03       57.33      9.48 o 
  -3   9  12       90.73      131.88     38.89 o 
  -2   9  12        2.58       25.67     12.73 o 
  -1   9  12       43.10       46.05      7.83 o 
   0   9  12       18.67       16.92      8.78 o 
   1   9  12        2.24        1.88      5.72 o 
   2   9  12      458.67      370.75     22.27 o 
   3   9  12       97.48      123.78     20.52 o 
   4   9  12        1.40       24.69     11.63 o 
  -4  10  12      182.91      149.05     13.92 o 
  -3  10  12       51.99       42.99     13.24 o 
  -2  10  12      134.85       93.36     11.12 o 
  -1  10  12       11.41       14.93      6.99 o 
   0  10  12       25.81       24.92      9.16 o 
   1  10  12       17.84       17.30      6.30 o 
   2  10  12       71.66       62.29     12.62 o 
   3  10  12      168.23      153.27     16.37 o 
  -2  11  12      136.71       89.29     12.41 o 
  -1  11  12      549.87      458.09     17.61 o 
   0  11  12       28.29       22.33      6.87 o 
   1  11  12       18.70      112.49     29.21 o 
  -6   1  13        1.37        1.28     10.21 o 
  -5   1  13       19.07      -12.99      8.66 o 
  -4   1  13        1.30      573.86     28.85 o 
  -3   1  13       52.91       61.76     10.02 o 
  -2   1  13        0.64        5.21      5.57 o 
  -1   1  13       14.97       20.05      6.18 o 
   0   1  13        8.23       17.72      6.91 o 
   1   1  13        0.03        2.45      8.65 o 
   2   1  13       91.93       78.97     10.61 o 
   3   1  13       70.08       61.51     10.65 o 
   4   1  13       17.08       45.48     10.40 o 
   5   1  13        2.34       -2.65     12.05 o 
  -6   2  13      164.13       98.67     25.68 o 
  -5   2  13        4.47      -11.69      7.79 o 
  -4   2  13       49.01      132.14     14.18 o 
  -3   2  13      378.76      310.53     13.27 o 
  -2   2  13      181.15      184.54     10.67 o 
  -1   2  13       13.82       11.95      5.75 o 
   0   2  13       13.82       30.03      6.47 o 
   1   2  13       64.12       54.42     11.13 o 
   2   2  13       15.48       23.06      8.92 o 
   3   2  13        0.89       11.75      9.09 o 
   4   2  13       29.90       12.25     11.30 o 
   5   2  13       23.96       27.66      9.95 o 
  -6   3  13        3.85        4.48     11.35 o 
  -5   3  13        0.11       13.17      8.53 o 
  -4   3  13      106.61      291.09     16.31 o 
  -3   3  13      294.91      270.36     14.97 o 
  -2   3  13       54.45       47.10      7.15 o 
  -1   3  13      514.08      454.45     15.46 o 
   0   3  13      123.97      170.64     10.37 o 
   1   3  13       91.09       97.25     11.95 o 
   2   3  13       55.62       21.26     10.77 o 
   3   3  13       16.52       41.93     11.06 o 
   4   3  13       32.62      166.33     14.15 o 
   5   3  13       31.83       18.65     10.20 o 
  -6   4  13       44.57       14.11     18.40 o 
  -5   4  13      196.53      191.29     17.48 o 
  -4   4  13       19.97      162.88     12.67 o 
  -3   4  13       25.83       27.23      7.42 o 
  -2   4  13      123.95      110.24      9.19 o 
  -1   4  13        2.80        2.84      5.30 o 
   0   4  13       87.62      140.93      9.74 o 
   1   4  13        7.61        3.27      8.90 o 
   2   4  13       33.55       27.00     10.69 o 
   3   4  13        0.15       13.81      9.79 o 
   4   4  13      178.15      195.86     17.19 o 
   5   4  13       85.62       51.27     12.45 o 
  -6   5  13        2.09        1.42      8.48 o 
  -5   5  13       22.83       14.49      9.13 o 
  -4   5  13       38.97      300.41     22.06 o 
  -3   5  13      101.38      115.60     10.72 o 
  -2   5  13      149.09      115.65     12.69 o 
  -1   5  13       30.00       24.58      8.11 o 
   0   5  13       71.20       94.83      8.52 o 
   1   5  13        0.04       11.99      9.07 o 
   2   5  13      118.89      118.23     15.18 o 
   3   5  13        0.00       11.04      9.48 o 
   4   5  13      583.77      483.10     24.90 o 
   5   5  13       12.34       23.49     10.97 o 
  -5   6  13        3.55       11.61      8.81 o 
  -4   6  13      105.75       90.64     10.61 o 
  -3   6  13      196.87      179.32     13.12 o 
  -2   6  13       13.99       20.60      7.09 o 
  -1   6  13        2.45       14.21      5.99 o 
   0   6  13       23.67       25.86      6.57 o 
   1   6  13       69.89       51.65     11.26 o 
   2   6  13      113.91      121.12     14.51 o 
   3   6  13       27.80       30.60     10.72 o 
   4   6  13      105.68      146.70     15.95 o 
  -5   7  13      210.54      146.08     14.99 o 
  -4   7  13      324.60      284.48     16.83 o 
  -3   7  13        0.18       -2.49      6.58 o 
  -2   7  13       25.16       24.29      6.95 o 
  -1   7  13       15.65       38.58      6.91 o 
   0   7  13      243.13      328.08     15.47 o 
   1   7  13      135.33      131.72     13.07 o 
   2   7  13        0.94        5.86      9.44 o 
   3   7  13        3.72       32.00     10.95 o 
   4   7  13       95.43      107.92     14.18 o 
  -4   8  13        1.13        5.79      7.95 o 
  -3   8  13        2.60       62.03     31.17 o 
  -2   8  13       64.43       58.10      9.55 o 
  -1   8  13       16.78       42.14      7.31 o 
   0   8  13      271.12      374.42     15.29 o 
   1   8  13      147.04      154.85     15.70 o 
   2   8  13       43.17       22.47     10.51 o 
   3   8  13        1.15       51.57     11.69 o 
  -4   9  13       38.93       46.35      9.23 o 
  -3   9  13       12.72       21.09      7.67 o 
  -2   9  13        7.85        3.96      7.33 o 
  -1   9  13      342.47      558.85     33.48 o 
   0   9  13       13.03       12.19      6.48 o 
   1   9  13      922.72      871.67     49.70 o 
   2   9  13       36.02       20.59     10.83 o 
   3   9  13       97.83      109.46     14.83 o 
  -2  10  13       38.01       14.33      9.36 o 
  -1  10  13       23.32       30.03      7.32 o 
   0  10  13      376.98      493.23     18.27 o 
   1  10  13       71.90       76.44     13.76 o 
  -6   0  14       39.40       12.34     16.51 o 
  -5   0  14        9.39       23.73     15.53 o 
  -4   0  14     1763.54     1497.88     78.86 o 
  -3   0  14       82.03       65.72     12.12 o 
  -2   0  14      219.48      166.67     21.68 o 
  -1   0  14       32.26       39.95     10.84 o 
   0   0  14      261.57      283.01     36.65 o 
   1   0  14       26.32       32.70     12.77 o 
   2   0  14       37.76       31.39     16.15 o 
   3   0  14      185.66      169.87     20.93 o 
   4   0  14       64.50       49.08     14.77 o 
   5   0  14       78.86       94.70     32.85 o 
  -6   1  14       52.32       32.37     13.56 o 
  -5   1  14       18.37        9.56     10.43 o 
  -4   1  14       51.74       49.30     12.82 o 
  -3   1  14       23.25       39.91     10.19 o 
  -2   1  14       38.93       39.23      7.64 o 
  -1   1  14       98.04      115.82     13.21 o 
   0   1  14       28.10       43.48      8.96 o 
   1   1  14      354.61      352.06     20.06 o 
   2   1  14       20.15       17.56      9.93 o 
   3   1  14       19.10       51.67     10.47 o 
   4   1  14      181.25      193.96     15.79 o 
   5   1  14        0.67        6.24      9.57 o 
  -6   2  14       17.31       -1.41     10.11 o 
  -5   2  14        2.48      -13.68      9.12 o 
  -4   2  14        5.48       17.48     10.72 o 
  -3   2  14       24.93       12.61      7.22 o 
  -2   2  14       13.56       13.61      6.14 o 
  -1   2  14       16.68       26.38      6.61 o 
   0   2  14       29.96       52.03      7.28 o 
   1   2  14        9.39       29.11      9.86 o 
   2   2  14       16.57       23.15     10.57 o 
   3   2  14       15.58       39.64     17.24 o 
   4   2  14       35.68      203.23     17.59 o 
   5   2  14       15.99        7.74      9.98 o 
  -6   3  14        8.72      -13.44      8.96 o 
  -5   3  14       93.40       56.46     13.58 o 
  -4   3  14      364.50      310.51     25.51 o 
  -3   3  14      155.64      115.33     11.02 o 
  -2   3  14      175.34      178.74     11.12 o 
  -1   3  14        0.56       13.28      5.76 o 
   0   3  14       43.68       78.24      8.00 o 
   1   3  14      175.89      167.90     24.22 o 
   2   3  14        7.78       14.88     10.18 o 
   3   3  14       20.48       36.33     10.80 o 
   4   3  14      811.13      641.12     35.37 o 
   5   3  14        0.27        4.90     10.10 o 
  -5   4  14       21.99       14.58     15.68 o 
  -4   4  14      187.58      194.05     20.21 o 
  -3   4  14       87.54       93.89     10.50 o 
  -2   4  14       35.48       21.97      6.70 o 
  -1   4  14      130.73      129.56      9.71 o 
   0   4  14      123.67      182.29     11.07 o 
   1   4  14      146.33      142.91     14.73 o 
   2   4  14       21.19       26.21     11.07 o 
   3   4  14        9.81       37.20     11.23 o 
   4   4  14        5.30      236.85     28.03 o 
  -5   5  14      226.46      224.82     29.03 o 
  -4   5  14        4.82      326.81     17.33 o 
  -3   5  14       45.02       42.12     12.95 o 
  -2   5  14        3.21       12.95      6.43 o 
  -1   5  14        1.34       24.62     10.86 o 
   0   5  14        0.03       -4.19      5.55 o 
   1   5  14      264.57      234.30     22.60 o 
   2   5  14       77.31       51.41     12.25 o 
   3   5  14      332.78      302.78     26.02 o 
   4   5  14      185.25      172.56     17.18 o 
  -5   6  14        6.33       -0.98      8.39 o 
  -4   6  14      121.52      158.17     13.19 o 
  -3   6  14        8.35        2.42      7.06 o 
  -2   6  14        2.60        6.32      7.56 o 
  -1   6  14        8.03        6.94      6.84 o 
   0   6  14       98.60      128.17     10.04 o 
   1   6  14       64.26       63.65     11.99 o 
   2   6  14      308.12      281.34     21.76 o 
   3   6  14       43.29       40.29     11.85 o 
   4   6  14       13.40       27.64     11.27 o 
  -4   7  14       49.30       80.10     12.20 o 
  -3   7  14      145.27      113.07     19.60 o 
  -2   7  14       27.39        7.23      7.59 o 
  -1   7  14       39.91       59.81      8.82 o 
   0   7  14       35.67       44.98      7.67 o 
   1   7  14      145.70      128.76     15.10 o 
   2   7  14        1.03       11.50     10.61 o 
   3   7  14      361.16      287.96     21.25 o 
  -3   8  14      265.30      227.71     15.63 o 
  -2   8  14        4.42        3.73     11.92 o 
  -1   8  14      138.68      125.75     10.41 o 
   0   8  14       69.55       90.63      9.44 o 
   1   8  14      120.01      113.72     14.88 o 
   2   8  14        5.28        4.44     10.43 o 
  -2   9  14      464.96      385.92     18.46 o 
  -1   9  14      134.14      136.05     10.90 o 
   0   9  14        0.08        6.66      7.92 o 
   1   9  14       71.35       84.16     14.23 o 
  -5   1  15       13.71       -2.68     10.73 o 
  -4   1  15       19.14      105.52     24.44 o 
  -3   1  15      146.69      113.47     12.54 o 
  -2   1  15        1.67       -3.77      6.26 o 
  -1   1  15       16.17       30.97      7.23 o 
   0   1  15       47.75       55.96     12.81 o 
   1   1  15       85.20      108.41     13.71 o 
   2   1  15       43.74       49.20     11.67 o 
   3   1  15      375.66      365.11     22.93 o 
   4   1  15      102.25      395.46     22.45 o 
  -5   2  15       27.96       -1.27     32.16 o 
  -4   2  15      420.00      296.74     24.04 o 
  -3   2  15      141.13       90.61     11.72 o 
  -2   2  15        9.13       13.35      7.09 o 
  -1   2  15      173.53      163.28     10.73 o 
   0   2  15       91.63      140.93     14.18 o 
   1   2  15      202.00      207.24     16.75 o 
   2   2  15      146.41      133.64     16.32 o 
   3   2  15      512.04      413.03     24.10 o 
   4   2  15      390.99      733.21     39.88 o 
  -5   3  15       24.43       10.48     11.05 o 
  -4   3  15        5.75      398.04     25.01 o 
  -3   3  15      108.16       90.57     15.51 o 
  -2   3  15        0.01       11.20      6.54 o 
  -1   3  15        5.71       39.22      6.96 o 
   0   3  15      360.28      494.33     23.48 o 
   1   3  15      208.24      185.95     16.73 o 
   2   3  15      177.32      154.07     16.02 o 
   3   3  15      477.83      453.04     24.52 o 
   4   3  15       46.33      504.87     26.12 o 
  -5   4  15       10.30      -11.35     13.12 o 
  -4   4  15      482.27      397.82     30.05 o 
  -3   4  15       68.02       51.72      9.57 o 
  -2   4  15        0.00        1.05      6.27 o 
  -1   4  15       23.70       26.39      7.01 o 
   0   4  15      105.76      150.61     14.98 o 
   1   4  15        0.38       -4.63     17.76 o 
   2   4  15      137.09      130.81     18.41 o 
   3   4  15      118.76       96.43     14.22 o 
  -4   5  15        6.76      115.88     16.72 o 
  -3   5  15        1.96       33.15      8.15 o 
  -2   5  15       26.43       22.21      7.80 o 
  -1   5  15        0.14        2.09      6.08 o 
   0   5  15      167.56      241.87     26.73 o 
   1   5  15        3.56        5.41     10.11 o 
   2   5  15      161.25      151.31     16.63 o 
   3   5  15      398.85      441.85     38.66 o 
  -4   6  15       31.51       20.56      8.72 o 
  -3   6  15        0.16       11.47      7.84 o 
  -2   6  15        1.79        6.34      7.31 o 
  -1   6  15       38.40       44.33      8.15 o 
   0   6  15        0.86        0.05      9.48 o 
   1   6  15      147.06      146.29     17.47 o 
   2   6  15       20.04       30.40     11.80 o 
  -3   7  15        0.20       50.60     13.76 o 
  -2   7  15       38.64       23.50      8.31 o 
  -1   7  15       57.49       84.38     11.63 o 
   0   7  15       24.80       23.54     13.01 o 
   1   7  15      329.76      267.31     20.33 o 
   2   7  15       20.56       38.27     12.50 o 
  -2   8  15       21.86       21.93      8.34 o 
  -1   8  15       45.11       56.12      8.42 o 
   0   8  15        2.28        4.92     10.85 o 
   1   8  15       65.27       56.38     12.95 o 
  -4   0  16      739.17      576.38     44.34 o 
  -3   0  16      149.11       85.19     22.05 o 
  -2   0  16       11.75       18.67     10.65 o 
  -1   0  16        1.00        2.53      9.58 o 
   0   0  16        1.56       21.24     17.37 o 
   1   0  16       27.64        3.64     16.62 o 
   2   0  16      129.68      127.96     25.47 o 
   3   0  16      624.52      485.77     41.89 o 
  -4   1  16      585.75      496.46     39.06 o 
  -3   1  16        3.75       26.70     10.99 o 
  -2   1  16       18.52        6.15      7.46 o 
  -1   1  16      106.25       94.88     11.45 o 
   0   1  16      256.72      387.61     26.29 o 
   1   1  16      301.09      297.80     24.04 o 
   2   1  16      171.56      138.69     18.11 o 
   3   1  16        1.17       17.98     15.29 o 
  -4   2  16      942.74      830.84     48.70 o 
  -3   2  16       34.03       80.85     11.21 o 
  -2   2  16      117.21       81.68      9.97 o 
  -1   2  16       41.49       41.48      8.18 o 
   0   2  16      105.98      163.01     18.13 o 
   1   2  16       43.52       58.34     13.97 o 
   2   2  16      188.76      163.58     16.71 o 
   3   2  16      519.96      494.39     25.58 o 
  -4   3  16      985.22      719.81     35.26 o 
  -3   3  16       28.65       84.34     30.12 o 
  -2   3  16       88.69       68.71      9.45 o 
  -1   3  16       22.33       32.08     10.60 o 
   0   3  16       47.98       93.03     13.13 o 
   1   3  16       27.08       43.19     11.57 o 
   2   3  16       23.07       22.28     11.20 o 
   3   3  16       47.05       60.04     13.86 o 
  -3   4  16       16.68       14.77      9.17 o 
  -2   4  16        1.11       -0.58      7.10 o 
  -1   4  16        9.74       14.99      7.35 o 
   0   4  16       31.85       58.33     11.99 o 
   1   4  16       33.91       45.97     11.81 o 
   2   4  16        3.17       13.31     11.06 o 
  -3   5  16      181.29      178.55     15.00 o 
  -2   5  16        0.36        4.96      7.24 o 
  -1   5  16       25.88       25.49      8.60 o 
   0   5  16        0.11       -0.71      9.67 o 
   1   5  16       27.34       29.27     11.26 o 
   2   5  16        0.91       19.20     11.32 o 
  -2   6  16       40.56       32.08      9.81 o 
  -1   6  16       39.58       49.80      9.37 o 
   0   6  16      156.42      237.90     19.40 o 
   1   6  16      130.51      129.39     23.26 o 
  -3   1  17       34.54       10.67     12.29 o 
  -2   1  17        1.53        7.96      9.15 o 
  -1   1  17       21.79       38.25     12.48 o 
   0   1  17        7.17       21.23     11.92 o 
   1   1  17        6.88       -7.04     13.15 o 
  -2   2  17       32.88       23.12     11.23 o 
  -1   2  17        0.35        7.90     10.79 o 
   0   2  17        3.55        8.25     11.38 o 
   1   2  17        0.66        2.53     11.44 o 
  -2   3  17       49.60       32.66     10.08 o 
  -1   3  17        3.22        5.26     10.89 o 
   0   3  17       78.75      128.13     17.32 o 
   1   3  17       15.48       16.27     11.61 o 
  -1   4  17       35.98       47.82     12.93 o 
   0   4  17        5.61        5.11      9.67 o 
                                                 
